# Supplementary material for: Host evolutionary relationships explain tree mortality caused by a generalist pest–pathogen complex
Source: Evol Appl. 2021 Jan 5;14(4):1083–94. doi: 10.1111/eva.13182 (PMC8061262; doi:10.1111/eva.13182)
Supplement: Supplementary file 5 — Data S1 [file EVA-14-1083-s002.txt]

(((((((((Abies_amabilis:27.843750,Abies_bracteata:27.843750,Abies_concolor:27.843750,Abies_grandis:27.843750,Abies_lasiocarpa:27.843750,Abies_magnifica:27.843750,Abies_procera:27.843750,Abies_koreana:27.843750)Abies:27.843750,Keteleeria_evelyniana:55.687500)N00046:55.687500,(Tsuga_heterophylla:55.687500,Tsuga_mertensiana:55.687500,Tsuga_canadensis:55.687500)Tsuga:55.687500)N00047:37.125000,(((Picea_breweriana:69.750000,Picea_engelmannii:69.750000,Picea_glauca:69.750000,Picea_pungens:69.750000,Picea_sitchensis:69.750000,Picea_abies:69.750000)Picea:69.750000,(((Pinus_albicaulis:30.000000,(Pinus_flexilis:15.000000,Pinus_lambertiana:15.000000,Pinus_monticola:15.000000,Pinus_strobus:15.000000)Subsectionstrobi:15.000000)N00053:60.000000,((Pinus_balfouriana:22.500000,Pinus_longaeva:22.500000)Subsectionbalfourianae:22.500000,(Pinus_cembroides:15.000000,Pinus_edulis:15.000000,Pinus_monophylla:15.000000,Pinus_quadrifolia:15.000000)N00058:30.000000)Sectionparrya:45.000000)Subgenusstrobus:45.000000,Pinus_sp.:135.000000,(((((Pinus_attenuata:11.250000,Pinus_muricata:11.250000,Pinus_patula:11.250000,Pinus_radiata:11.250000)N00051:11.250000,(Pinus_elliottii:11.250000,Pinus_palustris:11.250000)N00050:11.250000)Subsectionaustrales:11.250000,(Pinus_coulteri:16.875000,Pinus_jeffreyi:16.875000,Pinus_montezumae:16.875000,Pinus_ponderosa:16.875000,Pinus_sabiniana:16.875000,Pinus_torreyana:16.875000)Subsectionponderosae:16.875000)N00052:11.250000,Pinus_contorta:45.000000)Sectiontrifoliae:40.000000,((Pinus_brutia:22.500000,Pinus_canariensis:22.500000,Pinus_halepensis:22.500000,Pinus_pinaster:22.500000,Pinus_roxburghii:22.500000)Subsectionpinaster:22.500000,(Pinus_densiflora:22.500000,Pinus_mugo:22.500000,Pinus_nigra:22.500000,Pinus_pinea:22.500000,Pinus_resinosa:22.500000,Pinus_sylvestris:22.500000,Pinus_thunbergii:22.500000)Subsectionpinus:22.500000)Sectionpinus:40.000000)Subgenuspinus:50.000000,Pinus_douglasiana:135.000000)Pinus:4.500000)N00060:4.500000,(Pseudotsuga_macrocarpa:72.000000,Pseudotsuga_menziesii:72.000000)Pseudotsuga:72.000000)N00061:4.500000)N00062:4.500000,(Cedrus_atlantica:76.500000,Cedrus_deodara:76.500000,Cedrus_libani:76.500000)Cedrus:76.500000)Pinaceae:157.000000,((((Afrocarpus_falcatus:44.444447,Afrocarpus_gracilior:44.444447)Afrocarpus:44.444447,Nageia_nagi:88.888893,(Podocarpus_elatus:44.444447,Podocarpus_elongatus:44.444447,Podocarpus_henkelii:44.444447,Podocarpus_latifolius:44.444447,Podocarpus_macrophyllus:44.444447,Podocarpus_totara:44.444447)Podocarpus:44.444447)Podocarpaceae:44.444447,(Agathis_robusta:88.888893,(Araucaria_angustifolia:44.444447,Araucaria_araucana:44.444447,Araucaria_bidwillii:44.444447,Araucaria_columnaris:44.444447,Araucaria_heterophylla:44.444447)Araucaria:44.444447,Wollemia_nobilis:88.888893)Araucariaceae:44.444447)N00063:133.333344,((((((((Calocedrus_decurrens:20.000000,(Cupressus_arizonica:10.000000,Cupressus_bakeri:10.000000,Cupressus_cashmeriana:10.000000,Cupressus_guadalupensis:10.000000,Cupressus_guadalupensis_forbesii:10.000000,Cupressus_macnabiana:10.000000,Cupressus_macrocarpa:10.000000,Cupressus_nootkatensis:10.000000,Cupressus_sempervirens:10.000000,Cupressus_leylandii:10.000000,Cupressus_torulosa:10.000000,Cupressus_sp.:10.000000)Cupressus:10.000000,(Juniperus_bermudiana:10.000000,Juniperus_californica:10.000000,Juniperus_chinensis:10.000000,Juniperus_communis:10.000000,Juniperus_monosperma:10.000000,Juniperus_occidentalis:10.000000,Juniperus_osteosperma:10.000000,Juniperus_scopulorum:10.000000,Juniperus_virginiana:10.000000,Juniperus_procumbens:10.000000)Juniperus:10.000000)N00069:20.000000,Platycladus_orientalis:40.000000)N00070:20.000000,(Thuja_occidentalis:30.000000,Thuja_plicata:30.000000)Thuja:30.000000)N00071:20.000000,(Chamaecyparis_lawsoniana:40.000000,Chamaecyparis_obtusa:40.000000)Chamaecyparis:40.000000)N00072:20.000000,(Widdringtonia_nodiflora:50.000000,Widdringtonia_schwarzii:50.000000,Widdringtonia_wallichii:50.000000)Widdringtonia:50.000000)N00073:20.000000,(Cryptomeria_japonica:60.000000,(Taxodium_distichum:30.000000,Taxodium_huegelii:30.000000)Taxodium:30.000000)N00065:60.000000)N00074:40.000000,(Metasequoia_glyptostroboides:80.000000,Sequoia_sempervirens:80.000000,Sequoiadendron_giganteum:80.000000)N00064:80.000000)N00076:63.333344,Sciadopitys_verticillata:223.333344,(Taxus_baccata:111.666672,Taxus_brevifolia:111.666672,Taxus_media:111.666672)Taxus:111.666672)N00077:43.333344)N00078:43.333313)Crownconifers:9.000000,(Cycas_revoluta:159.500000,((Encephalartos_aemulans:53.166668,Encephalartos_altensteinii:53.166668,Encephalartos_aplanatus:53.166668,Encephalartos_arenarius:53.166668,Encephalartos_brevifoliolatus:53.166668,Encephalartos_caffer:53.166668,Encephalartos_cerinus:53.166668,Encephalartos_cupidus:53.166668,Encephalartos_cycadifolius:53.166668,Encephalartos_dolomiticus:53.166668,Encephalartos_dyerianus:53.166668,Encephalartos_eugene-maraisii:53.166668,Encephalartos_ferox:53.166668,Encephalartos_friderici-guilielmi:53.166668,Encephalartos_ghellinckii:53.166668,Encephalartos_heenanii:53.166668,Encephalartos_hirsutus:53.166668,Encephalartos_horridus:53.166668,Encephalartos_humilis:53.166668,Encephalartos_inopinus:53.166668,Encephalartos_laevifolius:53.166668,Encephalartos_lanatus:53.166668,Encephalartos_latifrons:53.166668,Encephalartos_lebomboensis:53.166668,Encephalartos_lehmannii:53.166668,Encephalartos_longifolius:53.166668,Encephalartos_middelburgensis:53.166668,Encephalartos_msinganus:53.166668,Encephalartos_natalensis:53.166668,Encephalartos_ngoyanus:53.166668,Encephalartos_nubimontanus:53.166668,Encephalartos_paucidentatus:53.166668,Encephalartos_princeps:53.166668,Encephalartos_relictus:53.166668,Encephalartos_senticosus:53.166668,Encephalartos_transvenosus:53.166668,Encephalartos_trispinosus:53.166668,Encephalartos_umbeluziensis:53.166668,Encephalartos_villosus:53.166668,Encephalartos_woodii:53.166668)Encephalartos:53.166668,Stangeria_eriopus:106.333336)Zamiaceae:53.166668)Cycadales:159.500000,Ginkgo_biloba:319.000000)Gymnosperms:6.000000,((((((((((((((((((Abutilon_pycnodon:27.199991,Adansonia_digitata:27.199991,Azanza_garckeana:27.199991,Bombax_ceiba:27.199991,(Brachychiton_acerifolius:13.599996,Brachychiton_australis:13.599996,Brachychiton_bidwillii:13.599996,Brachychiton_discolor:13.599996,Brachychiton_gregorii:13.599996,Brachychiton_populneus:13.599996,Brachychiton_rupestris:13.599996)Brachychiton:13.599996,(Ceiba_insignis:13.599996,Ceiba_pentandra:13.599996,Ceiba_speciosa:13.599996)Ceiba:13.599996,Chiranthodendron_pentadactylon:27.199991,(Cola_greenwayi:13.599996,Cola_natalensis:13.599996)Cola:13.599996,(Dombeya_autumnalis:13.599996,Dombeya_burgessiae:13.599996,Dombeya_cacuminum:13.599996,Dombeya_cayeuxii:13.599996,Dombeya_cymosa:13.599996,Dombeya_kirkii:13.599996,Dombeya_pulchra:13.599996,Dombeya_quinqueseta:13.599996,Dombeya_rotundifolia:13.599996,Dombeya_tiliacea:13.599996,Dombeya_wallichii:13.599996)Dombeya:13.599996,Firmiana_simplex:27.199991,(Fremontodendron_californicum:13.599996,Fremontodendron_mexicanum:13.599996)Fremontodendron:13.599996,(Grewia_avellana:13.599996,Grewia_caffra:13.599996,Grewia_damine:13.599996,Grewia_falcistipula:13.599996,Grewia_flava:13.599996,Grewia_flavescens:13.599996,Grewia_flavescens_olukondae:13.599996,Grewia_gracillima:13.599996,Grewia_hexamita:13.599996,Grewia_hornbyi:13.599996,Grewia_inaequilatera:13.599996,Grewia_lasiocarpa:13.599996,Grewia_microthyrsa:13.599996,Grewia_monticola:13.599996,Grewia_occidentalis:13.599996,Grewia_pachycalyx:13.599996,Grewia_pondoensis:13.599996,Grewia_praecox:13.599996,Grewia_retinervis:13.599996,Grewia_robusta:13.599996,Grewia_rogersii:13.599996,Grewia_schinzii:13.599996,Grewia_subspathulata:13.599996,Grewia_sulcata:13.599996,Grewia_tenax:13.599996,Grewia_vernicosa:13.599996,Grewia_villosa:13.599996)Grewia:13.599996,Heliocarpus_sp.:27.199991,(Hibiscus_sp.:13.599996,Hibiscus_diversifolius:13.599996,Hibiscus_elatus:13.599996,Hibiscus_rosa-sinensis:13.599996,Hibiscus_syriacus:13.599996)Hibiscus:13.599996,Lagunaria_sp.:27.199991,Luehea_divaricata:27.199991,Malva_assurgentiflora:27.199991,Malvaviscus_arboreus:27.199991,Pseudobombax_ellipticum:27.199991,Quararibea_funebris:27.199991,(Robinsonella_cordata:13.599996,Robinsonella_discolor:13.599996)Robinsonella:13.599996,(Sparrmannia_africana:13.599996,Sparrmannia_sp.:13.599996)Sparrmannia:13.599996,(Sterculia_africana:13.599996,Sterculia_alexandri:13.599996,Sterculia_murex:13.599996,Sterculia_quinqueloba:13.599996,Sterculia_rogersii:13.599996)Sterculia:13.599996,(Thespesia_acutiloba:13.599996,Thespesia_populnea:13.599996)Thespesia:13.599996,(Tilia_americana:13.599996,Tilia_sp.:13.599996,Tilia_cordata:13.599996,Tilia_euchlora:13.599996,Tilia_europaea:13.599996,Tilia_tomentosa:13.599996)Tilia:13.599996)Malvaceae:13.599996,Monotes_glaber:40.799988)N00326:13.600006,(Dais_cotinifolia:36.266663,(Englerodaphne_ovalifolia:18.133331,Englerodaphne_pilosa:18.133331,Englerodaphne_subcordata:18.133331)Englerodaphne:18.133331,(Passerina_falcifolia:18.133331,Passerina_filiformis:18.133331,Passerina_montana:18.133331,Passerina_montivaga:18.133331,Passerina_rigida:18.133331)Passerina:18.133331,Peddiea_africana:36.266663,Synaptolepis_oliveriana:36.266663)Thymelaeaceae:18.133331)N00327:27.266663,(((Azima_tetracantha:29.259256,(Salvadora_australis:14.629628,Salvadora_persica:14.629628)Salvadora:14.629628)Salvadoraceae:14.629628,(Bachmannia_woodii:29.259256,(Boscia_albitrunca:14.629628,Boscia_angustifolia:14.629628,Boscia_foetida:14.629628,Boscia_foetida_filipes:14.629628,Boscia_matabelensis:14.629628,Boscia_microphylla:14.629628,Boscia_mossambicensis:14.629628,Boscia_oleoides:14.629628,Boscia_salicifolia:14.629628,Boscia_tomentosa:14.629628)Boscia:14.629628,(Cadaba_aphylla:14.629628,Cadaba_natalensis:14.629628,Cadaba_schroeppelii:14.629628,Cadaba_termitaria:14.629628)Cadaba:14.629628,(Capparis_brassii:14.629628,Capparis_fascicularis:14.629628,Capparis_hereroensis:14.629628,Capparis_sepiaria:14.629628,Capparis_tomentosa:14.629628)Capparis:14.629628,Cladostemon_kirkii:29.259256,(Maerua_angolensis:14.629628,Maerua_brevipetiolata:14.629628,Maerua_cafra:14.629628,Maerua_decumbens:14.629628,Maerua_gilgii:14.629628,Maerua_juncea:14.629628,Maerua_kaokoensis:14.629628,Maerua_nervosa:14.629628,Maerua_parvifolia:14.629628,Maerua_racemulosa:14.629628,Maerua_rosmarinoides:14.629628,Maerua_schinzii:14.629628)Maerua:14.629628,Thilachium_africanum:29.259256)Capparaceae:14.629628)N00335:26.333344,(Carica_papaya:35.111084,(Moringa_drouhardii:17.555542,Moringa_ovalifolia:17.555542)Moringa:17.555542)N00338:35.111145)N00339:11.444427)N00341:2.666687,Gerrardina_foliosa:84.333344)N00342:2.666656,(((((((((((((((((Acer_buergerianum:3.093750,Acer_griseum:3.093750):3.093750,(Acer_oblongum:3.093750,Acer_paxii:3.093750):3.093750,Acer_pictum:6.187500):3.093750):3.093750,Acer_pseudoplatanus:12.375000):3.093750,(Acer_freemanii:7.734375,Acer_rubrum:7.734375,Acer_saccharum:7.734375):7.734375):3.093750,(Acer_campestre:9.281250,Acer_platanoides:9.281250,Acer_truncatum:9.281250):9.281250):3.093750,Acer_macrophyllum:21.656250):3.093750,Acer_tataricum:24.750000):3.093750,(Acer_davidii:13.921875,Acer_caudatifolium:13.921875,Acer_pectinatum:13.921875):13.921875):3.093750):3.093750,Acer_glabrum:34.031250):3.093750,Acer_negundo:37.125000):3.093750,(Acer_circinatum:20.109375,Acer_palmatum:20.109375):20.109375):3.093750)Acer:3.093750,(Aesculus_californica:23.203125,Aesculus_carnea:23.203125,Aesculus_hippocastanum:23.203125)Aesculus:23.203125,Alectryon_excelsus:46.406250,(Allophylus_africanus:23.203125,Allophylus_decipiens:23.203125,Allophylus_dregeanus:23.203125,Allophylus_natalensis:23.203125)Allophylus:23.203125,(Atalaya_alata:23.203125,Atalaya_capensis:23.203125,Atalaya_natalensis:23.203125)Atalaya:23.203125,Blighia_unijugata:46.406250,Cupaniopsis_anacardioides:46.406250,(Deinbollia_oblongifolia:23.203125,Deinbollia_xanthocarpa:23.203125)Deinbollia:23.203125,Diploglottis_cunninghamii:46.406250,Dodonaea_viscosa:46.406250,(Erythrophysa_alata:23.203125,Erythrophysa_transvaalensis:23.203125)Erythrophysa:23.203125,Haplocoelum_foliolosum:46.406250,(Harpullia_arborea:23.203125,Harpullia_pendula:23.203125)Harpullia:23.203125,Hippobromus_pauciflorus:46.406250,(Koelreuteria_bipinnata:23.203125,Koelreuteria_elegans:23.203125,Koelreuteria_paniculata:23.203125)Koelreuteria:23.203125,Litchi_chinensis:46.406250,Pancovia_golungensis:46.406250,Pappea_capensis:46.406250,(Sapindus_rarak:23.203125,Sapindus_saponaria:23.203125)Sapindus:23.203125,Smelophyllum_capense:46.406250,Stadmannia_sp.:46.406250,Ungnadia_speciosa:46.406250,Zanha_africana:46.406250)Sapindaceae:3.093750,((((((Aglaia_odorata:15.000000,((Nymania_capensis:7.500000,(Turraea_floribunda:3.750000,Turraea_nilotica:3.750000,Turraea_obtusifolia:3.750000,Turraea_zambesica:3.750000)Turraea:3.750000)N00345:3.750000,(Trichilia_dregeana:5.625000,Trichilia_emetica:5.625000)Trichilia:5.625000)N00346:3.750000)N00347:7.500000,(Ekebergia_capensis:11.250000,Ekebergia_pterophylla:11.250000)Ekebergia:11.250000)N00350:3.750000,Melia_azedarach:26.250000)Melioideae:3.750000,(Cedrela_fissilis:15.000000,(Khaya_nyasica:5.000000,Swietenia_chickrassa:5.000000)N00352:10.000000)N00355:15.000000,(Entandrophragma_caudatum:15.000000,Entandrophragma_spicatum:15.000000)Entandrophragma:15.000000,Pseudobersama_mossambicensis:30.000000,Xylocarpus_granatum:30.000000)Meliaceae:6.500000,Ailanthus_altissima:36.500000)N00358:6.500000,(Calodendrum_capense:28.666666,Casimiroa_edulis:28.666666,Citropsis_daweana:28.666666,(Citrus_assamensis:14.333333,Citrus_sp.:14.333333,Citrus_limon:14.333333,Citrus_reticulata:14.333333,Citrus_sinensis:14.333333,Citrus_paradisi:14.333333)Citrus:14.333333,Clausena_anisata:28.666666,(Coleonema_album:14.333333,Coleonema_calycinum:14.333333,Coleonema_pulchrum:14.333333)Coleonema:14.333333,Empleurum_unicapsulare:28.666666,Evodia_sp.:28.666666,Geijera_parviflora:28.666666,Melicope_elleryana:28.666666,Murraya_paniculata:28.666666,Phellodendron_amurense:28.666666,Ptaeroxylon_obliquum:28.666666,(Teclea_gerrardii:14.333333,Teclea_natalensis:14.333333)Teclea:14.333333,Tetradium_sp.:28.666666,Toddalia_asiatica:28.666666,Toddaliopsis_bremekampii:28.666666,(Vepris_bachmannii:14.333333,Vepris_carringtoniana:14.333333,Vepris_lanceolata:14.333333,Vepris_reflexa:14.333333,Vepris_termitaria:14.333333,Vepris_undulata:14.333333,Vepris_zambesiaca:14.333333)Vepris:14.333333,(Zanthoxylum_capense:14.333333,Zanthoxylum_davyi:14.333333,Zanthoxylum_humile:14.333333,Zanthoxylum_leprieurii:14.333333,Zanthoxylum_ovatifoliolatum:14.333333,Zanthoxylum_thorncroftii:14.333333)Zanthoxylum:14.333333)Rutaceae:14.333333)N00359:6.500000)N00360:6.500000,((((Bursera_fagaroides:17.000000,Bursera_hindsiana:17.000000)Bursera:17.000000,(Commiphora_sp.:17.000000,Commiphora_africana:17.000000,Commiphora_anacardiifolia:17.000000,Commiphora_angolensis:17.000000,Commiphora_caerulea:17.000000,Commiphora_capensis:17.000000,Commiphora_cervifolia:17.000000,Commiphora_dinteri:17.000000,Commiphora_discolor:17.000000,Commiphora_edulis:17.000000,Commiphora_gariepensis:17.000000,Commiphora_giessii:17.000000,Commiphora_glandulosa:17.000000,Commiphora_glaucescens:17.000000,Commiphora_gracilifrondosa:17.000000,Commiphora_harveyi:17.000000,Commiphora_kaokoensis:17.000000,Commiphora_karibensis:17.000000,Commiphora_kraeuseliana:17.000000,Commiphora_kuneneana:17.000000,Commiphora_marlothii:17.000000,Commiphora_merkeri:17.000000,Commiphora_mollis:17.000000,Commiphora_mossambicensis:17.000000,Commiphora_multijuga:17.000000,Commiphora_namaensis:17.000000,Commiphora_neglecta:17.000000,Commiphora_oblanceolata:17.000000,Commiphora_otjihipana:17.000000,Commiphora_pyracanthoides:17.000000,Commiphora_saxicola:17.000000,Commiphora_schimperi:17.000000,Commiphora_steynii:17.000000,Commiphora_tenuipetiolata:17.000000,Commiphora_virgata:17.000000,Commiphora_wildii:17.000000,Commiphora_woodii:17.000000,Commiphora_zanzibarica:17.000000)Commiphora:17.000000)Burseraceae:17.000000,(Cotinus_coggygria:34.000000,Harpephyllum_caffrum:34.000000,Heeria_argentea:34.000000,(Lannea_antiscorbutica:17.000000,Lannea_discolor:17.000000,Lannea_schweinfurthii:17.000000)Lannea:17.000000,Laurophyllus_capensis:34.000000,Loxostylis_alata:34.000000,Malosma_laurina:34.000000,Mangifera_indica:34.000000,Operculicarya_sp.:34.000000,(Ozoroa_concolor:17.000000,Ozoroa_crassinervia:17.000000,Ozoroa_dispar:17.000000,Ozoroa_engleri:17.000000,Ozoroa_hereroensis:17.000000,Ozoroa_insignis:17.000000,Ozoroa_insignis_reticulata:17.000000,Ozoroa_longipes:17.000000,Ozoroa_mucronata:17.000000,Ozoroa_namaensis:17.000000,Ozoroa_namaquensis:17.000000,Ozoroa_obovata:17.000000,Ozoroa_paniculosa:17.000000,Ozoroa_schinzii:17.000000,Ozoroa_sphaerocarpa:17.000000)Ozoroa:17.000000,(Pistacia_atlantica:17.000000,Pistacia_chinensis:17.000000,Pistacia_khinjuk:17.000000,Pistacia_vera:17.000000)Pistacia:17.000000,Pleiogynium_timoriense:34.000000,Protorhus_longifolia:34.000000,Rhodosphaera_rhodanthema:34.000000,(Rhus_aromatica:17.000000,Rhus_integrifolia:17.000000,Rhus_ovata:17.000000)Rhus:17.000000,(Schinus_molle:17.000000,Schinus_polygama:17.000000,Schinus_terebinthifolia:17.000000)Schinus:17.000000,Sclerocarya_birrea:34.000000,(Searsia_acocksii:17.000000,Searsia_sp.:17.000000,Searsia_batophylla:17.000000,Searsia_burchellii:17.000000,Searsia_chirindensis:17.000000,Searsia_ciliata:17.000000,Searsia_crenata:17.000000,Searsia_dentata:17.000000,Searsia_divaricata:17.000000,Searsia_engleri:17.000000,Searsia_erosa:17.000000,Searsia_gerrardii:17.000000,Searsia_glauca:17.000000,Searsia_grandidens:17.000000,Searsia_gueinzii:17.000000,Searsia_incisa:17.000000,Searsia_keetii:17.000000,Searsia_krebsiana:17.000000,Searsia_laevigata:17.000000,Searsia_lancea:17.000000,Searsia_leptodictya:17.000000,Searsia_longispina:17.000000,Searsia_lucens:17.000000,Searsia_lucida:17.000000,Searsia_magalismontana:17.000000,Searsia_marlothii:17.000000,Searsia_montana:17.000000,Searsia_natalensis:17.000000,Searsia_nebulosa:17.000000,Searsia_pallens:17.000000,Searsia_pendulina:17.000000,Searsia_pentheri:17.000000,Searsia_populifolia:17.000000,Searsia_pterota:17.000000,Searsia_pyroides:17.000000,Searsia_quartiniana:17.000000,Searsia_refracta:17.000000,Searsia_rehmanniana:17.000000,Searsia_sekhukhuniensis:17.000000,Searsia_tenuinervis:17.000000,Searsia_tomentosa:17.000000,Searsia_transvaalensis:17.000000,Searsia_tridactyla:17.000000,Searsia_tumulicola:17.000000,Searsia_undulata:17.000000,Searsia_volkii:17.000000,Searsia_zeyheri:17.000000)Searsia:17.000000,Smodingium_argutum:34.000000,Toxicodendron_diversilobum:34.000000)Anacardiaceae:17.000000)Bursa2Anaca:2.500000,(Kirkia_acuminata:26.750000,Kirkia_dewinteri:26.750000,Kirkia_wilmsii:26.750000)Kirkia:26.750000)N00361:2.500000)N00362:31.000000)N00363:5.333344,Aphloia_theiformis:92.333344)N00370:2.666656,(((((Acca_sellowiana:39.111103,Agonis_flexuosa:39.111103,Angophora_costata:39.111103,(Callistemon_rigidus:19.555552,Callistemon_citrinus:19.555552,Callistemon_linearis:19.555552,Callistemon_salignus:19.555552,Callistemon_viminalis:19.555552)Callistemon:19.555552,(Corymbia_calophylla:19.555552,Corymbia_citriodora:19.555552,Corymbia_ficifolia:19.555552,Corymbia_maculata:19.555552,Corymbia_papuana:19.555552,Corymbia_torelliana:19.555552)Corymbia:19.555552,(Eucalyptus_sp.:19.555552,Eucalyptus_amplifolia:19.555552,Eucalyptus_amygdalina:19.555552,Eucalyptus_botryoides:19.555552,Eucalyptus_bridgesiana:19.555552,Eucalyptus_camaldulensis:19.555552,Eucalyptus_cephalocarpa:19.555552,Eucalyptus_cinerea:19.555552,Eucalyptus_cladocalyx:19.555552,Eucalyptus_cornuta:19.555552,Eucalyptus_cosmophylla:19.555552,Eucalyptus_crebra:19.555552,Eucalyptus_dalrympleana:19.555552,Eucalyptus_deglupta:19.555552,Eucalyptus_erythrocorys:19.555552,Eucalyptus_froggattii:19.555552,Eucalyptus_globulus:19.555552,Eucalyptus_grandis:19.555552,Eucalyptus_grossa:19.555552,Eucalyptus_gunnii:19.555552,Eucalyptus_kitsoniana:19.555552,Eucalyptus_lehmannii:19.555552,Eucalyptus_leucoxylon:19.555552,Eucalyptus_longifolia:19.555552,Eucalyptus_macrandra:19.555552,Eucalyptus_macrocarpa:19.555552,Eucalyptus_melliodora:19.555552,Eucalyptus_microcarpa:19.555552,Eucalyptus_microtheca:19.555552,Eucalyptus_nicholii:19.555552,Eucalyptus_occidentalis:19.555552,Eucalyptus_odorata:19.555552,Eucalyptus_paniculata:19.555552,Eucalyptus_pauciflora:19.555552,Eucalyptus_perriniana:19.555552,Eucalyptus_platypus:19.555552,Eucalyptus_polyanthemos:19.555552,Eucalyptus_pulverulenta:19.555552,Eucalyptus_rhodantha:19.555552,Eucalyptus_robusta:19.555552,Eucalyptus_rudis:19.555552,Eucalyptus_saligna:19.555552,Eucalyptus_sideroxylon:19.555552,Eucalyptus_spathulata:19.555552,Eucalyptus_steedmanii:19.555552,Eucalyptus_tereticornis:19.555552,Eucalyptus_torquata:19.555552,Eucalyptus_viminalis:19.555552,Eucalyptus_albens:19.555552,Eucalyptus_kruseana:19.555552)Eucalyptus:19.555552,(Eugenia_sp.:19.555552,Eugenia_capensis:19.555552,Eugenia_capensis_natalitia:19.555552,Eugenia_capensis_zeyheri:19.555552,Eugenia_erythrophylla:19.555552,Eugenia_involucrata:19.555552,Eugenia_simii:19.555552,Eugenia_umtamvunensis:19.555552,Eugenia_uniflora:19.555552,Eugenia_verdoorniae:19.555552,Eugenia_woodii:19.555552,Eugenia_zuluensis:19.555552)Eugenia:19.555552,(Heteropyxis_canescens:19.555552,Heteropyxis_dehniae:19.555552,Heteropyxis_natalensis:19.555552)Heteropyxis:19.555552,(Leptospermum_sp.:19.555552,Leptospermum_laevigatum:19.555552)Leptospermum:19.555552,Lophostemon_confertus:39.111103,Luma_apiculata:39.111103,(Melaleuca_sp.:19.555552,Melaleuca_armillaris:19.555552,Melaleuca_decora:19.555552,Melaleuca_decussata:19.555552,Melaleuca_ericifolia:19.555552,Melaleuca_lanceolata:19.555552,Melaleuca_leucadendra:19.555552,Melaleuca_linariifolia:19.555552,Melaleuca_nesophila:19.555552,Melaleuca_quinquenervia:19.555552,Melaleuca_styphelioides:19.555552)Melaleuca:19.555552,(Metrosideros_sp.:19.555552,Metrosideros_angustifolia:19.555552)Metrosideros:19.555552,Myrtus_communis:39.111103,Plinia_edulis:39.111103,(Psidium_cattleianum:19.555552,Psidium_guajava:19.555552)Psidium:19.555552,Syncarpia_glomulifera:39.111103,(Syzygium_australe:19.555552,Syzygium_buxifolium:19.555552,Syzygium_cordatum:19.555552,Syzygium_cumini:19.555552,Syzygium_floribundum:19.555552,Syzygium_gerrardii:19.555552,Syzygium_guineense:19.555552,Syzygium_intermedium:19.555552,Syzygium_jambos:19.555552,Syzygium_legatii:19.555552,Syzygium_malaccense:19.555552,Syzygium_paniculatum:19.555552,Syzygium_pondoense:19.555552,Syzygium_smithii:19.555552,Syzygium_myrtifolium:19.555552)Syzygium:19.555552,Taxandria_juniperina:39.111103,Tristaniopsis_laurina:39.111103)Myrtaceae:19.555552,((Dissotis_princeps:29.333334,(Memecylon_bachmannii:14.666667,Memecylon_natalense:14.666667)Memecylon:14.666667,Warneckea_sousae:29.333334)Melastomataceae:14.666667,((Olinia_capensis:14.666667,Olinia_emarginata:14.666667,Olinia_micrantha:14.666667,Olinia_radiata:14.666667,Olinia_rochetiana:14.666667,Olinia_ventosa:14.666667)Olinia:14.666667,Rhynchocalyx_lawsonioides:29.333334)Penaeaceae:14.666667)N00373:14.666656)N00375:14.666656,((Fuchsia_magellanica:18.333328,Hauya_elegans:18.333328)Onagraceae:18.333328,(Cuphea_hyssopifolia:24.444437,Galpinia_transvaalica:24.444437,(Lagerstroemia_indica:12.222219,Lagerstroemia_subcostata:12.222219,Lagerstroemia_speciosa:12.222219)Lagerstroemia:12.222219,Punica_granatum:24.444437)Lythraceae:12.222219)N00376:36.666656)N00377:14.666687,((Combretum_adenogonium:29.333334,Combretum_albopunctatum:29.333334,Combretum_apiculatum:29.333334,Combretum_bracteosum:29.333334,Combretum_caffrum:29.333334,Combretum_celastroides:29.333334,Combretum_collinum:29.333334,Combretum_edwardsii:29.333334,Combretum_elaeagnoides:29.333334,Combretum_engleri:29.333334,Combretum_erythrophyllum:29.333334,Combretum_hereroense:29.333334,Combretum_imberbe:29.333334,Combretum_kraussii:29.333334,Combretum_microphyllum:29.333334,Combretum_mkuzense:29.333334,Combretum_moggii:29.333334,Combretum_molle:29.333334,Combretum_mossambicense:29.333334,Combretum_oxystachyum:29.333334,Combretum_padoides:29.333334,Combretum_paniculatum:29.333334,Combretum_petrophilum:29.333334,Combretum_psidioides:29.333334,Combretum_tenuipes:29.333334,Combretum_vendae:29.333334,Combretum_wattii:29.333334,Combretum_woodii:29.333334,Combretum_zeyheri:29.333334)Combretum:29.333334,Lumnitzera_racemosa:58.666668,(Pteleopsis_anisoptera:29.333334,Pteleopsis_myrtifolia:29.333334)Pteleopsis:29.333334,Quisqualis_parviflora:58.666668,(Terminalia_brachystemma:29.333334,Terminalia_phanerophlebia:29.333334,Terminalia_prunioides:29.333334,Terminalia_randii:29.333334,Terminalia_sericea:29.333334,Terminalia_stenostachya:29.333334,Terminalia_stuhlmannii:29.333334,Terminalia_trichopoda:29.333334)Terminalia:29.333334)Combretaceae:29.333334)Myrtales:5.500000,((Bersama_lucens:31.166666,Bersama_swinnyi:31.166666,Bersama_tysoniana:31.166666)Bersama:31.166666,(Greyia_flanaganii:31.166666,Greyia_radlkoferi:31.166666,Greyia_sutherlandii:31.166666)Greyia:31.166666,Melianthus_major:62.333332)Melianthaceae:31.166666)N00378:1.500000)Malvids:1.500000,(((((((((((((((((((Acacia_mearnsii:1.131315,Acacia_podalyriifolia:1.131315,Acacia_salicina:1.131315)1:1.131315,(Acacia_baileyana:1.131315,Acacia_dealbata:1.131315,Acacia_decurrens:1.131315)2:1.131315)3:1.131315,(Acacia_cultriformis:1.696972,Acacia_falcata:1.696972)4:1.696972)5:1.131315,(Acacia_anceps:2.262629,Acacia_retinodes:2.262629)6:2.262629)7:1.131314,(((((Acacia_cognata:0.942762,Acacia_subporosa:0.942762)8:0.942762,(Acacia_melanoxylon:0.942762,Acacia_baeuerlenii:0.942762)9:0.942762)10:0.942762,(Acacia_cyclops:1.414143,Acacia_ixiophylla:1.414143)11:1.414143)12:0.942762,(Acacia_floribunda:1.885524,Acacia_longifolia:1.885524)13:1.885524)14:0.942762,((Acacia_sp.:2.356905,(Acacia_aneura:1.178453,Acacia_mangium:1.178453)15:1.178453)16:1.178453,(Acacia_pendula:1.767679,Acacia_stenophylla:1.767679)17:1.767679)18:1.178452)19:0.942762)20:0.942762,(Acacia_saligna:3.299667,Acacia_extensa:3.299667)21:3.299667)22:0.942762,(Acacia_victoriae:3.771048,Acacia_pyrifolia:3.771048)23:3.771048,Acacia_binervia:7.542097,Acacia_redolens:7.542097,Senegalia_visco:7.542097)Acacia:0.942762,(((((((Senegalia_goetzei:2.545458,((Senegalia_burkei:0.848486,Senegalia_galpinii:0.848486):0.848486,(Senegalia_montis-usti:0.848486,Senegalia_welwitschii:0.848486,Senegalia_nigrescens:0.848486):0.848486):0.848486):0.848486,((Senegalia_erubescens:1.131315,Senegalia_mellifera:1.131315,Senegalia_senegal:1.131315,Senegalia_polyacantha:1.131315):1.131315,(Senegalia_caffra:1.131315,Senegalia_chariessa:1.131315,Senegalia_hereroensis:1.131315):1.131315):1.131315):0.848486,Senegalia_ataxacantha:4.242429):0.848486):0.848486,(Senegalia_kraussiana:2.969701,Senegalia_brevispica:2.969701,Senegalia_schweinfurthii:2.969701):2.969701):0.848486,Senegalia_robynsiana:6.787887,Senegalia_fleckii:6.787887)Senegalia:0.848486):0.848485):0.848486,((((((Vachellia_karroo:1.728397,Vachellia_kosiensis:1.728397,Vachellia_ormocarpoides:1.728397,Vachellia_robbertsei:1.728397,Vachellia_sekhukhuniensis:1.728397,Vachellia_swazica:1.728397):1.728397,(Vachellia_exuvialis:1.728397,Vachellia_nebrownii:1.728397,Vachellia_permixta:1.728397):1.728397,(Vachellia_kirkii:1.728397,Vachellia_xanthophloea:1.728397):1.728397):1.728397,((((Vachellia_gerrardii:1.037038,Vachellia_grandicornuta:1.037038,Vachellia_robusta:1.037038):1.037038,Vachellia_luederitzii:2.074077):1.037038,(Vachellia_reficiens:1.555557,Vachellia_sieberiana:1.555557):1.555557,Vachellia_hebeclada:3.111115,Vachellia_stuhlmannii:3.111115):1.037038):1.037038,Vachellia_arenaria:5.185192,Vachellia_davyi:5.185192,Vachellia_tortilis:5.185192,Vachellia_nilotica:5.185192):1.037038,(Vachellia_caven:3.111115,Vachellia_cochliacantha:3.111115,Vachellia_farnesiana:3.111115):3.111115,(Vachellia_erioloba:3.111115,Vachellia_haematoxylon:3.111115):3.111115):1.037038,Vachellia_montana:7.259268,Vachellia_borleae:7.259268,Vachellia_ebutsiniorum:7.259268,Vachellia_etbaica:7.259268,Vachellia_rehmanniana:7.259268,Vachellia_tenuispina:7.259268):1.037038)Vachellia:1.037038)Acacieae:9.333312,(Adenopodia_spicata:9.333344,Amblygonocarpus_andongensis:9.333344,Dichrostachys_cinerea:9.333344,(Elephantorrhiza_burkei:4.666672,Elephantorrhiza_goetzei:4.666672,Elephantorrhiza_rangei:4.666672,Elephantorrhiza_schinziana:4.666672,Elephantorrhiza_suffruticosa:4.666672)Elephantorrhiza:4.666672,(Entada_rheedii:4.666672,Entada_wahlbergii:4.666672)Entada:4.666672,(Leucaena_esculenta:4.666672,Leucaena_leucocephala:4.666672)Leucaena:4.666672,Newtonia_hildebrandtii:9.333344,(Prosopis_sp.:4.666672,Prosopis_articulata:4.666672,Prosopis_chilensis:4.666672,Prosopis_glandulosa:4.666672,Prosopis_pubescens:4.666672,Prosopis_strombulifera:4.666672,Prosopis_velutina:4.666672)Prosopis:4.666672,Xylia_torreana:9.333344)Mimoseae:9.333312,(((Albizia_adianthifolia:3.111115,Albizia_amara:3.111115,Albizia_anthelmintica:3.111115,Albizia_antunesiana:3.111115,Albizia_brevifolia:3.111115,Albizia_forbesii:3.111115,Albizia_gummifera:3.111115,Albizia_harveyi:3.111115,Albizia_julibrissin:3.111115,Albizia_kalkora:3.111115,Albizia_petersiana:3.111115,Albizia_suluensis:3.111115,Albizia_tanganyicensis:3.111115,Albizia_versicolor:3.111115)Albizia:3.111115,(Inga_feuilleei:3.111115,Inga_affinis:3.111115,Inga_insignis:3.111115,Inga_pilosula:3.111115,Inga_edulis:3.111115)Inga:3.111115,Lysiloma_microphylla:6.222229)Subtribeingeae:3.111115,Mariosousa_willardiana:9.333344,(Calliandra_eriophylla:4.666672,Calliandra_haematocephala:4.666672,Calliandra_surinamensis:4.666672,Calliandra_tweedii:4.666672)Calliandra:4.666672,Ebenopsis_ebano:9.333344,Faidherbia_albida:9.333344,Pararchidendron_pruinosum:9.333344,Paraserianthes_lophantha:9.333344,(Pithecellobium_sp.:4.666672,Pithecellobium_dulce:4.666672)Pithecellobium:4.666672)Ingeae:9.333312)Mimosoideae:9.333344,Peltophorum_africanum:28.000000)N00438:9.333313,((Acrocarpus_fraxinifolius:14.000000,Burkea_africana:14.000000,(Caesalpinia_sp.:7.000000,Caesalpinia_bonduc:7.000000,Caesalpinia_bracteata:7.000000,Caesalpinia_cacalaco:7.000000,Caesalpinia_gilliesii:7.000000,Caesalpinia_kauaiensis:7.000000,Caesalpinia_mexicana:7.000000,Caesalpinia_pluviosa:7.000000,Caesalpinia_rostrata:7.000000,Caesalpinia_rubra:7.000000,Caesalpinia_spinosa:7.000000)Caesalpinia:7.000000,Delonix_regia:14.000000,(Erythrophleum_africanum:7.000000,Erythrophleum_lasianthum:7.000000)Erythrophleum:7.000000,Gleditsia_triacanthos:14.000000,Gymnocladus_dioica:14.000000,(Parkinsonia_aculeata:7.000000,Parkinsonia_africana:7.000000,Parkinsonia_praecox:7.000000)Parkinsonia:7.000000,Pterolobium_stellatum:14.000000,Schizolobium_parahyba:14.000000)Caesalpinieae:14.000000,(((Cassia_abbreviata:4.666672,Cassia_brewsteri:4.666672,Cassia_corymbosa:4.666672,Cassia_fistula:4.666672,Cassia_leptophylla:4.666672,Cassia_sp.:4.666672)Cassia:4.666672,(Senna_armata:4.666672,Senna_candolleana:4.666672,Senna_didymobotrya:4.666672,Senna_floribunda:4.666672,Senna_multiglandulosa:4.666672,Senna_petersiana:4.666672,Senna_racemosa:4.666672,Senna_singueana:4.666672,Senna_spectabilis:4.666672,Senna_splendida:4.666672)Senna:4.666672)Cassinae:9.333312,Ceratonia_siliqua:18.666656)Cassieae:9.333344)N00436:9.333313)N00439:9.333344,Umtiza_sp.:46.666656)N00440:9.333344,((((Adenolobus_garipensis:13.937775,(Cercis_canadensis:6.968887,Cercis_chinensis:6.968887,Cercis_occidentalis:6.968887)Cercis:6.968887)Cercidinae:13.937775,((Bauhinia_anamesa:11.150220,Bauhinia_bowkeri:11.150220,Bauhinia_urbaniana:11.150220,(((Bauhinia_tomentosa:2.787555,Bauhinia_natalensis:2.787555):2.787555,(Bauhinia_blakeana:2.787555,Bauhinia_galpinii:2.787555,Bauhinia_purpurea:2.787555,Bauhinia_variegata:2.787555):2.787555):2.787555,Bauhinia_petersiana:8.362665,Bauhinia_forficata:8.362665):2.787555,Bauhinia_thonningii:11.150220)Bauhinia:2.787555,Lysiphyllum_carronii:13.937775)Bauhiniinae:13.937775)Cercideae:13.937775,(((Afzelia_quanzensis:10.453339,(Brachystegia_boehmii:5.226669,Brachystegia_spiciformis:5.226669)Brachystegia:5.226669,(Schotia_afra:5.226669,Schotia_brachypetala:5.226669,Schotia_capitata:5.226669,Schotia_latifolia:5.226669)Schotia:5.226669)Detarieaes2Lin2A:10.453339,Julbernardia_globiflora:20.906677)Detarieaesubgroup2:10.453308,(Baikiaea_plurijuga:20.906677,(Colophospermum_mopane:10.453339,(Guibourtia_coleosperma:5.226669,Guibourtia_conjugata:5.226669)Guibourtia:5.226669)Detarieaes1Lin1A:10.453339)Detarieaesubgroup1:10.453308)Detarieaess:10.453339)N01513:10.453339,(((((((Aeschynomene_nodulosa:8.399994,(Dalbergia_armata:4.199997,Dalbergia_martinii:4.199997,Dalbergia_melanoxylon:4.199997,Dalbergia_multijuga:4.199997,Dalbergia_nitidula:4.199997,Dalbergia_obovata:4.199997,Dalbergia_sissoo:4.199997)Dalbergia:4.199997,(Ormocarpum_kirkii:4.199997,Ormocarpum_trichocarpum:4.199997)Ormocarpum:4.199997)Dalbergiaclade:8.399994,((Pterocarpus_angolensis:4.199997,Pterocarpus_lucens:4.199997,Pterocarpus_rotundifolius:4.199997)Pterocarpus:4.199997,Tipuana_tipu:8.399994)Pterocarpusclade:8.399994)Dalbergieae:16.800018,(((((Aspalathus_linearis:2.399994,Aspalathus_pendula:2.399994)Aspalathus:2.399994,(Crotalaria_capensis:2.399994,Crotalaria_doidgeae:2.399994,Crotalaria_monteiroi:2.399994)Crotalaria:2.399994,(Lebeckia_linearifolia:2.399994,Lebeckia_macrantha:2.399994)Lebeckia:2.399994,(Wiborgia_mucronata:2.399994,Wiborgia_sericea:2.399994)Wiborgia:2.399994)Crotalarieae:4.000000,(Cytisus_proliferus:4.799988,Genista_canariensis:4.799988,Laburnum_sp.:4.799988)Genisteae:4.000000)N00452:4.000000,((Calpurnia_aurea:3.600006,Calpurnia_glabrata:3.600006,Calpurnia_reflexa:3.600006,Calpurnia_sericea:3.600006,Calpurnia_villosa:3.600006,Calpurnia_woodii:3.600006)Calpurnia:3.600006,(Cyclopia_falcata:3.600006,Cyclopia_longifolia:3.600006,Cyclopia_maculata:3.600006)Cyclopia:3.600006,(Liparia_hirsuta:3.600006,Liparia_racemosa:3.600006,Liparia_rafnioides:3.600006)Liparia:3.600006,(Podalyria_calyptrata:3.600006,Podalyria_myrtillifolia:3.600006)Podalyria:3.600006,(Stirtonanthus_chrysanthus:3.600006,Stirtonanthus_taylorianus:3.600006)Stirtonanthus:3.600006,(Virgilia_divaricata:3.600006,Virgilia_oroboides:3.600006)Virgilia:3.600006)Podalyrieae:5.599976)N00453:5.600006,((Baphia_massaiensis:3.199997,Baphia_racemosa:3.199997)Baphia:3.199997,Bolusanthus_speciosus:6.399994,(Sophora_inhambanensis:3.199997,Sophora_secundiflora:3.199997)Sophora:3.199997)Sophoreae:12.000000)N00455:15.200012,(((((Craibia_zimmermannii:4.666656,Lonchocarpus_nitidus:4.666656,(Millettia_grandis:2.333328,Millettia_stuhlmannii:2.333328)Millettia:2.333328,Mundulea_sericea:4.666656,(Philenoptera_bussei:2.333328,Philenoptera_nelsii:2.333328,Philenoptera_sutherlandii:2.333328,Philenoptera_violacea:2.333328)Philenoptera:2.333328,Tephrosia_pondoensis:4.666656,(Wisteria_floribunda:2.333328,Wisteria_sinensis:2.333328)Wisteria:2.333328,Xeroderris_stuhlmannii:4.666656)Millettieae:10.017792,(Desmodium_elegans:11.075562,(Erythrina_abyssinica:5.537781,Erythrina_americana:5.537781,Erythrina_bidwillii:5.537781,Erythrina_caffra:5.537781,Erythrina_chiriquensis:5.537781,Erythrina_coralloides:5.537781,Erythrina_crista-galli:5.537781,Erythrina_decora:5.537781,Erythrina_falcata:5.537781,Erythrina_flabelliformis:5.537781,Erythrina_folkersii:5.537781,Erythrina_humeana:5.537781,Erythrina_latissima:5.537781,Erythrina_livingstoniana:5.537781,Erythrina_lysistemon:5.537781,Erythrina_macrophylla:5.537781,Erythrina_sykesii:5.537781)Erythrina:5.537781,((Flemingia_grahamiana:5.600006,Rhynchosia_clivorum:5.600006)Cajaninae:2.737762,((Otholobium_arborescens:1.866668,Otholobium_caffrum:1.866668,Otholobium_foliosum:1.866668,Otholobium_polystictum:1.866668,Otholobium_spicatum:1.866668,Otholobium_wilmsii:1.866668)Otholobium:1.866668,(Psoralea_affinis:1.866668,Psoralea_angustifolia:1.866668,Psoralea_aphylla:1.866668,Psoralea_arborea:1.866668,Psoralea_axillaris:1.866668,Psoralea_filifolia:1.866668,Psoralea_glabra:1.866668,Psoralea_peratica:1.866668,Psoralea_pinnata:1.866668,Psoralea_tenuifolia:1.866668)Psoralea:1.866668)Psoraleeae:4.604432)N00445:2.737793,Mucuna_gigantea:11.075562)N00446:3.608887)N00449:3.608887,(Indigofera_arrecta:9.146667,Indigofera_cytisoides:9.146667,Indigofera_dregeana:9.146667,Indigofera_filifolia:9.146667,Indigofera_frutescens:9.146667,Indigofera_homblei:9.146667,Indigofera_jucunda:9.146667,Indigofera_lupatana:9.146667,Indigofera_lyallii:9.146667,Indigofera_natalensis:9.146667,Indigofera_ormocarpoides:9.146667,Indigofera_subcorymbosa:9.146667,Indigofera_suffruticosa:9.146667,Indigofera_superba:9.146667,Indigofera_swaziensis:9.146667)Indigofera:9.146667)N01219:7.093323,((Olneya_tesota:5.226685,(Robinia_ambigua:2.613343,Robinia_pseudoacacia:2.613343)Robinia:2.613343)Robinieae:5.226654,(Sesbania_cinerascens:5.226669,Sesbania_coerulescens:5.226669,Sesbania_macrantha:5.226669,Sesbania_sesban:5.226669)Sesbania:5.226669)N00443:14.933319)N00450:4.480011,Hypocalyptus_sophoroides:29.866669)Npaaaclade:3.733337)Mesopapilionoideaeclade:3.733337,((Cladrastis_sp.:9.333328,Cladrastis_kentukea:9.333328,Cladrastis_sinensis:9.333328)Cladrastis:9.333328,Styphnolobium_japonicum:18.666656)Cladrastisclade:18.666687)N00456:3.733307,Bobgunnia_madagascariensis:41.066650)N00457:3.733337,((Castanospermum_australe:16.799988,Xanthocercis_zambesiaca:16.799988)Angylocalyceae:16.800018,Cordyla_africana:33.600006)Adaclade:11.199982)N00459:3.733337,((Dialium_englerianum:12.133331,Dialium_schlechteri:12.133331)Dialium:12.133331,Zenia_insignis:24.266663)Dialiinae:24.266663)N00460:3.733337)N00461:3.733337,(Cercidium_floridum_floridum:28.000000,Cercidium_microphyllum:28.000000,Cercidium_sonorae:28.000000,Cercidium_sp1:28.000000,Cercidium_sp2:28.000000)Cercidium:28.000000,Dermatophyllum_sp.:56.000000,Milletia_sp.:56.000000)Fabaceae:11.500000,(Nylandtia_scoparia:45.000000,(Polygala_apopetala:22.500000,Polygala_lancifolia:22.500000,Polygala_myrtifolia:22.500000)Polygala:22.500000,Securidaca_sp.:45.000000)Polygalaceae:22.500000)N00462:11.500000,Quillaja_saponaria:79.000000)Fabales:5.649994,((((((Allocasuarina_verticillata:15.833333,(Casuarina_cunninghamiana:7.916667,Casuarina_equisetifolia:7.916667,Casuarina_glauca:7.916667)Casuarina:7.916667)Casuarinaceae:7.916667,((Alnus_acuminata:7.916667,Alnus_alnobetula:7.916667,Alnus_cordata:7.916667,Alnus_glutinosa:7.916667,Alnus_incana:7.916667,Alnus_rhombifolia:7.916667,Alnus_rubra:7.916667)Alnus:7.916667,(Betula_glandulosa:7.916667,Betula_nigra:7.916667,Betula_occidentalis:7.916667,Betula_pendula:7.916667,Betula_utilis:7.916667,Betula_nana:7.916667)Betula:7.916667,Carpinus_caroliniana:15.833333,(Corylus_colurna:7.916667,Corylus_cornuta:7.916667)Corylus:7.916667,Ostrya_virginiana:15.833333)Betulaceae:7.916667)N00385:11.875000,(((Carya_illinoinensis:7.916667,Carya_ovata:7.916667)Carya:7.916667,(Juglans_californica:7.916667,Juglans_hindsii:7.916667,Juglans_mandshurica:7.916667,Juglans_nigra:7.916667,Juglans_regia:7.916667)Juglans:7.916667,(Pterocarya_fraxinifolia:7.916667,Pterocarya_sp.:7.916667,Pterocarya_stenoptera:7.916667)Pterocarya:7.916667)Juglandaceae:7.916667,((Morella_cordifolia:7.916667,Morella_integra:7.916667,Morella_microbracteata:7.916667,Morella_pilulifera:7.916667,Morella_serrata:7.916667)Morella:7.916667,(Myrica_californica:7.916667,Myrica_hartwegii:7.916667)Myrica:7.916667)Myricaceae:7.916667)N00387:11.875000)N00388:11.875000,((((Castanea_dentata:11.333344,Castanea_mollissima:11.333344)Castanea:11.333344,Notholithocarpus_densiflorus:22.666687,(((((Quercus_acutissima:2.518514,Quercus_suber:2.518514,Quercus_variabilis:2.518514):2.518514,Quercus_ilex:5.037028,Quercus_turneri:5.037028):2.518514,Quercus_frainetto:7.555542)Quercus_section_cerris:10.074083,(((((((((((((((((Quercus_durata:0.755554,Quercus_berberidifolia:0.755554):0.755554,Quercus_garryana:1.511108):0.755554,(Quercus_dumosa:1.133331,Quercus_douglasii:1.133331):1.133331):0.755554,(Quercus_macdonaldii:1.511108,Quercus_lobata:1.511108):1.511108):0.755554):0.755554):0.755554):0.755554,((Quercus_engelmannii:2.417773,Quercus_arizonica:2.417773,Quercus_turbinella:2.417773,Quercus_rugosa:2.417773,Quercus_polymorpha:2.417773,Quercus_acutidens:2.417773):2.417773,(((Quercus_alba:1.208887,Quercus_michauxii:1.208887):1.208887,(Quercus_petraea:1.208887,Quercus_robur:1.208887,Quercus_rosacea:1.208887):1.208887):1.208887,(Quercus_macrocarpa:1.813330,Quercus_bicolor:1.813330,Quercus_muehlenbergii:1.813330):1.813330):1.208887):1.208887):0.755554):0.755554)Quercus_section_quercus:1.259260,Quercus_virginiana:8.814802):1.259260,Quercus_sadleriana:10.074062):1.259261):1.259260):1.259260,(Quercus_chrysolepis:5.666656,Quercus_tomentella:5.666656,Quercus_vacciniifolia:5.666656)Quercus_section_protobalanus:8.185188):1.259261,((((((((Quercus_emoryi:0.708332,Quercus_mexicana:0.708332,Quercus_hypoleucoides:0.708332):0.708332,Quercus_rysophylla:1.416664):0.708332,(Quercus_pagoda:1.062498,Quercus_laurifolia:1.062498,Quercus_phellos:1.062498):1.062498,(Quercus_coccinea:1.416664,(Quercus_rubra:0.708332,Quercus_shumardii:0.708332,Quercus_buckleyi:0.708332):0.708332):0.708332):0.708332):0.708332):0.708332,(Quercus_palustris:2.124996,Quercus_texana:2.124996):2.124996):0.708332):0.708332,((((Quercus_parvula:1.133331,Quercus_wislizeni:1.133331):1.133331,Quercus_agrifolia:2.266662):1.133331,Quercus_kelloggii:3.399993):1.133331):1.133331)Quercus_section_lobatae:9.444448):1.259260):1.259260):1.259260,(Quercus_myrsinifolia:9.444443,Quercus_oblongata:9.444443)Quercus_section_cyclobalanopsis:9.444443,Quercus_sp.:18.888885)Quercus:3.777802)N00394:3.777771,((Chrysolepis_chrysophylla:6.611115,Chrysolepis_sempervirens:6.611115)Chrysolepis:6.611115,(Lithocarpus_edulis:6.611115,Lithocarpus_glaber:6.611115)Lithocarpus:6.611115)N00389:13.222229)N00395:7.555542,(Fagus_crenata:17.000000,Fagus_sylvatica:17.000000)Fagus:17.000000)Fagaceae:13.500000)N00397:25.162506,Corynocarpus_laevigatus:72.662506)N00398:7.662506,(((((Berchemia_sp.:7.266663,Berchemia_discolor:7.266663,Berchemia_zeyheri:7.266663)Berchemia:7.266663,(Ceanothus_sp.:7.266663,Ceanothus_caeruleus:7.266663,Ceanothus_confusus:7.266663,Ceanothus_cordulatus:7.266663,Ceanothus_cuneatus:7.266663,Ceanothus_dentatus:7.266663,Ceanothus_diversifolius:7.266663,Ceanothus_foliosus:7.266663,Ceanothus_fresnensis:7.266663,Ceanothus_gloriosus:7.266663,Ceanothus_greggii:7.266663,Ceanothus_incanus:7.266663,Ceanothus_integerrimus:7.266663,Ceanothus_lemmonii:7.266663,Ceanothus_leucodermis:7.266663,Ceanothus_oliganthus:7.266663,Ceanothus_palmeri:7.266663,Ceanothus_papillosus:7.266663,Ceanothus_parryi:7.266663,Ceanothus_parvifolius:7.266663,Ceanothus_pinetorum:7.266663,Ceanothus_prostratus:7.266663,Ceanothus_roderickii:7.266663,Ceanothus_sanguineus:7.266663,Ceanothus_thyrsiflorus:7.266663,Ceanothus_tomentosus:7.266663,Ceanothus_velutinus:7.266663)Ceanothus:7.266663,Colletia_paradoxa:14.533325,Colubrina_nicholsonii:14.533325,(Frangula_californica:7.266663,Frangula_purshiana:7.266663,Frangula_rubra:7.266663)Frangula:7.266663,Helinus_integrifolius:14.533325,Hovenia_dulcis:14.533325,Lasiodiscus_pervillei:14.533325,Noltea_africana:14.533325,(Phylica_buxifolia:7.266663,Phylica_oleifolia:7.266663,Phylica_paniculata:7.266663,Phylica_purpurea:7.266663,Phylica_villosa:7.266663)Phylica:7.266663,(Rhamnus_alaternus:7.266663,Rhamnus_alnifolia:7.266663,Rhamnus_crocea:7.266663,Rhamnus_prinoides:7.266663)Rhamnus:7.266663,Scutia_myrtina:14.533325,(Ziziphus_jujuba:7.266663,Ziziphus_mucronata:7.266663,Ziziphus_parryi:7.266663,Ziziphus_rivularis:7.266663,Ziziphus_spina-christi:7.266663)Ziziphus:7.266663)Rhamnaceae:7.266663,Elaeagnus_angustifolia:21.799988)N00431:48.900009,(((((Broussonetia_sp.:11.500000,Broussonetia_papyrifera:11.500000)Broussonetia:11.500000,((Ficus_abutilifolia:10.541656,Ficus_altissima:10.541656,Ficus_auriculata:10.541656,Ficus_benjamina:10.541656,Ficus_bizanae:10.541656,Ficus_bubu:10.541656,Ficus_burtt-davyi:10.541656,Ficus_capreifolia:10.541656,Ficus_carica:10.541656,Ficus_cordata:10.541656,Ficus_cordata_salicifolia:10.541656,Ficus_craterostoma:10.541656,Ficus_drupacea:10.541656,Ficus_elastica:10.541656,Ficus_fischeri:10.541656,Ficus_glumosa:10.541656,Ficus_ilicina:10.541656,Ficus_ingens:10.541656,Ficus_lingua:10.541656,Ficus_lutea:10.541656,Ficus_lyrata:10.541656,Ficus_maclellandii:10.541656,Ficus_macrophylla:10.541656,Ficus_maxima:10.541656,Ficus_microcarpa:10.541656,Ficus_natalensis:10.541656,Ficus_nigropunctata:10.541656,Ficus_palmata:10.541656,Ficus_petiolaris:10.541656,Ficus_platypoda:10.541656,Ficus_polita:10.541656,Ficus_pygmaea:10.541656,Ficus_racemosa:10.541656,Ficus_religiosa:10.541656,Ficus_rubiginosa:10.541656,Ficus_rumphii:10.541656,Ficus_sansibarica:10.541656,Ficus_stuhlmannii:10.541656,Ficus_sur:10.541656,Ficus_sycomorus:10.541656,Ficus_tettensis:10.541656,Ficus_thonningii:10.541656,Ficus_tremula:10.541656,Ficus_trichopoda:10.541656,Ficus_verruculosa:10.541656,Ficus_watkinsiana:10.541656)Ficus:10.541656,(Maclura_africana:10.541656,Maclura_pomifera:10.541656)Maclura:10.541656)N00418:1.916687,(Morus_alba:11.500000,Morus_mesozygia:11.500000,Morus_nigra:11.500000,Morus_rubra:11.500000)Morus:11.500000,Trilepisium_madagascariense:23.000000)Moraceae:10.599976,((Obetia_carruthersiana:11.199992,Obetia_tenax:11.199992)Obetia:11.199992,Pipturus_argenteus:22.399984,Pouzolzia_mixta:22.399984,Urera_trinervis:22.399984)Urticaceae:11.199992)N01218:10.600037,((Celtis_africana:14.733337,Celtis_australis:14.733337,Celtis_gomphophylla:14.733337,Celtis_laevigata:14.733337,Celtis_mildbraedii:14.733337,Celtis_occidentalis:14.733337,Celtis_sinensis:14.733337)Celtis:14.733337,Trema_orientalis:29.466675)Cannabaceae:14.733337)N00429:21.199982,((Ulmus_alata:21.799997,Ulmus_americana:21.799997,Ulmus_crassifolia:21.799997,Ulmus_davidiana:21.799997,Ulmus_minor:21.799997,Ulmus_parvifolia:21.799997,Ulmus_pumila:21.799997,Ulmus_rubra:21.799997)Ulmus:21.799997,Zelkova_serrata:43.599995)Ulmaceae:21.799997)N00433:5.300003)Nulm:5.300003,((Cercocarpus_ledifolius:25.333334,Cercocarpus_montanus:25.333334)Cercocarpus:25.333334,Chaenomeles_sinensis:50.666668,(Cliffortia_sp.:25.333334,Cliffortia_arborea:25.333334,Cliffortia_conifera:25.333334,Cliffortia_denticulata:25.333334,Cliffortia_dichotoma:25.333334,Cliffortia_erectisepala:25.333334,Cliffortia_grandifolia:25.333334,Cliffortia_heterophylla:25.333334,Cliffortia_ilicifolia:25.333334,Cliffortia_longifolia:25.333334,Cliffortia_nitidula:25.333334,Cliffortia_phillipsii:25.333334,Cliffortia_recurvata:25.333334,Cliffortia_repens:25.333334,Cliffortia_serpyllifolia:25.333334,Cliffortia_strobilifera:25.333334)Cliffortia:25.333334,(Cotoneaster_franchetii:25.333334,Cotoneaster_glaucophyllus:25.333334,Cotoneaster_lacteus:25.333334,Cotoneaster_pannosus:25.333334,Cotoneaster_sp.:25.333334,Cotoneaster_congestus:25.333334)Cotoneaster:25.333334,(Crataegus_douglasii:25.333334,Crataegus_gaylussacia:25.333334,Crataegus_gracilior:25.333334,Crataegus_laevigata:25.333334,Crataegus_lavallei:25.333334,Crataegus_phaenopyrum:25.333334)Crataegus:25.333334,Cydonia_oblonga:50.666668,(Eriobotrya_deflexa:25.333334,Eriobotrya_japonica:25.333334)Eriobotrya:25.333334,Heteromeles_arbutifolia:50.666668,Leucosidea_sericea:50.666668,Lyonothamnus_floribundus:50.666668,(Malus_sp.:25.333334,Malus_arnoldiana:25.333334,Malus_domestica:25.333334,Malus_floribunda:25.333334,Malus_fusca:25.333334,Malus_pumila:25.333334,Malus_purpurea:25.333334,Malus_sylvestris:25.333334)Malus:25.333334,(Photinia_fraseri:25.333334,Photinia_glabra:25.333334,Photinia_serrulata:25.333334,Photinia_beauverdiana:25.333334)Photinia:25.333334,(Prunus_africana:25.333334,Prunus_amygdalus:25.333334,Prunus_andersonii:25.333334,Prunus_armeniaca:25.333334,Prunus_autumnalis:25.333334,Prunus_avium:25.333334,Prunus_blireiana:25.333334,Prunus_campanulata:25.333334,Prunus_caroliniana:25.333334,Prunus_cerasifera:25.333334,Prunus_cerasoides:25.333334,Prunus_domestica:25.333334,Prunus_dulcis:25.333334,Prunus_emarginata:25.333334,Prunus_fasciculata:25.333334,Prunus_fremontii:25.333334,Prunus_ilicifolia:25.333334,Prunus_laurocerasus:25.333334,Prunus_lusitanica:25.333334,Prunus_lyonii:25.333334,Prunus_mexicana:25.333334,Prunus_mume:25.333334,Prunus_nigra:25.333334,Prunus_persica:25.333334,Prunus_serotina:25.333334,Prunus_serrulata:25.333334,Prunus_subcordata:25.333334,Prunus_subhirtella:25.333334,Prunus_virginiana:25.333334,Prunus_yedoensis:25.333334,Prunus_salicina:25.333334)Prunus:25.333334,(Pyracantha_angustifolia:25.333334,Pyracantha_coccinea:25.333334)Pyracantha:25.333334,(Pyrus_betulifolia:25.333334,Pyrus_calleryana:25.333334,Pyrus_communis:25.333334,Pyrus_kawakamii:25.333334,Pyrus_pyrifolia:25.333334)Pyrus:25.333334,Rhaphiolepis_indica:50.666668,(Rosa_californica:25.333334,Rosa_gymnocarpa:25.333334,Rosa_multiflora:25.333334,Rosa_nutkana:25.333334,Rosa_pinetorum:25.333334,Rosa_pisocarpa:25.333334,Rosa_spithamea:25.333334,Rosa_woodsii:25.333334)Rosa:25.333334,(Rubus_allegheniensis:25.333334,Rubus_glaucifolius:25.333334,Rubus_laciniatus:25.333334,Rubus_lasiococcus:25.333334,Rubus_leucodermis:25.333334,Rubus_parviflorus:25.333334,Rubus_pensilvanicus:25.333334,Rubus_spectabilis:25.333334,Rubus_ulmifolius:25.333334,Rubus_ursinus:25.333334)Rubus:25.333334)Rosaceae:25.333334)Rosales:4.325012)N00434:4.324982)N00463:5.649994,((((((Acalypha_fruticosa:18.000000,Acalypha_glabrata:18.000000,Acalypha_ornata:18.000000,Acalypha_pubiflora:18.000000,Acalypha_sonderiana:18.000000)Acalypha:18.000000,(Alchornea_hirtella:18.000000,Alchornea_laxiflora:18.000000)Alchornea:18.000000,Cavacoa_aurea:36.000000,(Croton_gratissimus:18.000000,Croton_leuconeurus:18.000000,Croton_longipedicellatus:18.000000,Croton_madandensis:18.000000,Croton_megalobotrys:18.000000,Croton_menyharthii:18.000000,Croton_pseudopulchellus:18.000000,Croton_steenkampianus:18.000000,Croton_sylvaticus:18.000000)Croton:18.000000,(Erythrococca_berberidea:18.000000,Erythrococca_menyharthii:18.000000,Erythrococca_natalensis:18.000000,Erythrococca_trichogyne:18.000000)Erythrococca:18.000000,(Euphorbia_confinalis:18.000000,Euphorbia_cooperi:18.000000,Euphorbia_cotinifolia:18.000000,Euphorbia_curvirama:18.000000,Euphorbia_dendroides:18.000000,Euphorbia_eduardoi:18.000000,Euphorbia_espinosa:18.000000,Euphorbia_evansii:18.000000,Euphorbia_excelsa:18.000000,Euphorbia_grandidens:18.000000,Euphorbia_guerichiana:18.000000,Euphorbia_ingens:18.000000,Euphorbia_keithii:18.000000,Euphorbia_matabelensis:18.000000,Euphorbia_ohiva:18.000000,Euphorbia_sekukuniensis:18.000000,Euphorbia_tetragona:18.000000,Euphorbia_tirucalli:18.000000,Euphorbia_triangularis:18.000000,Euphorbia_zoutpansbergensis:18.000000,Euphorbia_sp.:18.000000)Euphorbia:18.000000,(Excoecaria_bussei:18.000000,Excoecaria_madagascariensis:18.000000,Excoecaria_simii:18.000000)Excoecaria:18.000000,(Jatropha_cinerea:18.000000,Jatropha_mcvaughii:18.000000)Jatropha:18.000000,Macaranga_capensis:36.000000,Manihot_esculenta:36.000000,Maprounea_africana:36.000000,Micrococca_capensis:36.000000,Ricinus_communis:36.000000,Sapium_sebiferum:36.000000,Schinziophyton_rautanenii:36.000000,Sclerocroton_sp.:36.000000,Shirakiopsis_elliptica:36.000000,Spirostachys_africana:36.000000,(Suregada_africana:18.000000,Suregada_procera:18.000000,Suregada_zanzibariensis:18.000000)Suregada:18.000000,Synadenium_cupulare:36.000000,Triadica_sebifera:36.000000,Vernicia_fordii:36.000000)Euphorbiaceae:18.000000,(Clutia_abyssinica:27.000000,Clutia_sp.:27.000000,Clutia_pulchella:27.000000)Clutia:27.000000)N00468:27.000000,(Acridocarpus_natalitius:40.500000,Bunchosia_armeniaca:40.500000,Triaspis_glaucophylla:40.500000)Malpighiaceae:40.500000,(((((Adenia_fruticosa:7.472229,Adenia_gummifera:7.472229)Adenia:7.472229,(Paropsia_braunii:7.472229,Paropsia_brazzaeana:7.472229)Paropsia:7.472229,Turnera_oculata:14.944458)Passifloraceae:7.472229,(Rinorea_angustifolia:11.208344,Rinorea_domatiosa:11.208344,Rinorea_ilicifolia:11.208344)Rinorea:11.208344)N00464:22.416626,((Casearia_sp.:19.614574,Casearia_gladiiformis:19.614574)Casearia:19.614574,(Dovyalis_sp.:19.614574,Dovyalis_caffra:19.614574,Dovyalis_longispina:19.614574,Dovyalis_lucida:19.614574,Dovyalis_rhamnoides:19.614574,Dovyalis_rotundifolia:19.614574,Dovyalis_zeyheri:19.614574)Dovyalis:19.614574,Flacourtia_indica:39.229149,(Homalium_abdessammadii:19.614574,Homalium_dentatum:19.614574,Homalium_rufescens:19.614574)Homalium:19.614574,Olmediella_betschleriana:39.229149,Oncoba_spinosa:39.229149,((Populus_brandegeei:25.218739,Populus_candicans:25.218739,((Populus_alba:8.406246,Populus_nigra:8.406246):8.406246,Populus_tremuloides:16.812492):8.406246,(Populus_fremontii:12.609369,Populus_deltoides:12.609369,Populus_trichocarpa:12.609369,Populus_angustifolia:12.609369):12.609369)Populus:8.406246,(Salix_blanda:28.020821,Salix_mucronata:28.020821,Salix_salamonii:28.020821,((((Salix_exigua:5.604164,Salix_interior:5.604164,Salix_melanopsis:5.604164,Salix_sessilifolia:5.604164):5.604164,(Salix_alba:5.604164,Salix_babylonica:5.604164,Salix_lasiandra:5.604164):5.604164):5.604164,(Salix_gooddingii:8.406246,Salix_laevigata:8.406246,Salix_nigra:8.406246):8.406246):5.604164,(((Salix_bebbiana:5.604164,Salix_delnortensis:5.604164,Salix_geyeriana:5.604164,Salix_jepsonii:5.604164,Salix_lasiolepis:5.604164,Salix_planifolia:5.604164,Salix_sitchensis:5.604164,Salix_tracyi:5.604164,Salix_boothii:5.604164,Salix_breweri:5.604164,Salix_discolor:5.604164,Salix_eastwoodiae:5.604164,Salix_hookeriana:5.604164,Salix_lemmonii:5.604164,Salix_ligulifolia:5.604164,Salix_orestera:5.604164,Salix_prolixa:5.604164,Salix_scouleriana:5.604164):5.604164,Salix_lutea:11.208328):5.604164,Salix_brachycarpa:16.812492):5.604164):5.604164)Salix:5.604164):5.604164,Pseudoscolopia_polyantha:39.229149,(Scolopia_flanaganii:19.614574,Scolopia_mundii:19.614574,Scolopia_oreophila:19.614574,Scolopia_stolzii:19.614574,Scolopia_zeyheri:19.614574)Scolopia:19.614574,(Trimeria_grandifolia:19.614574,Trimeria_trinervis:19.614574)Trimeria:19.614574,(Xylosma_sp.:19.614574,Xylosma_congesta:19.614574)Xylosma:19.614574)Salicaceae:5.604164)N00466:22.416687,(Kiggelaria_africana:33.625000,Rawsonia_lucida:33.625000,Xylotheca_kraussiana:33.625000)Achariaceae:33.625000)Parietalclade:13.750000,((Androstachys_johnsonii:29.750000,Hyaenanche_globosa:29.750000)Picrodendraceae:29.750000,((Antidesma_rufescens:19.833334,Antidesma_venosum:19.833334)Antidesma:19.833334,Bischofia_javanica:39.666668,(Bridelia_cathartica:19.833334,Bridelia_micrantha:19.833334,Bridelia_mollis:19.833334,Bridelia_tenuifolia:19.833334)Bridelia:19.833334,Cleistanthus_schlechteri:39.666668,(Flueggea_verrucosa:19.833334,Flueggea_virosa:19.833334)Flueggea:19.833334,Glochidion_sp.:39.666668,Heywoodia_lucens:39.666668,(Hymenocardia_acida:19.833334,Hymenocardia_ulmoides:19.833334)Hymenocardia:19.833334,(Lachnostylis_bilocularis:19.833334,Lachnostylis_sp.:19.833334,Lachnostylis_hirta:19.833334)Lachnostylis:19.833334,Margaritaria_discoidea:39.666668,(Phyllanthus_myrtaceus:19.833334,Phyllanthus_pinnatus:19.833334,Phyllanthus_polyanthus:19.833334,Phyllanthus_reticulatus:19.833334)Phyllanthus:19.833334,Pseudolachnostylis_maprouneifolia:39.666668,Pseudophyllanthus_ovalis:39.666668)Phyllanthaceae:19.833334)Phyllanthoids:21.500000,(Brackenridgea_zanguebarica:54.000000,(Ochna_sp.:27.000000,Ochna_arborea:27.000000,Ochna_barbosae:27.000000,Ochna_confusa:27.000000,Ochna_gamostigmata:27.000000,Ochna_glauca:27.000000,Ochna_holstii:27.000000,Ochna_inermis:27.000000,Ochna_natalitia:27.000000,Ochna_pretoriensis:27.000000,Ochna_pulchra:27.000000,Ochna_serrulata:27.000000)Ochna:27.000000)Ochnaceae:27.000000,((Bruguiera_sp.:18.000000,(Cassipourea_flanaganii:9.000000,Cassipourea_gummiflua:9.000000,Cassipourea_malosana:9.000000,Cassipourea_mossambicensis:9.000000,Cassipourea_swaziensis:9.000000)Cassipourea:9.000000,Ceriops_tagal:18.000000,Rhizophora_mucronata:18.000000)Rhizophoraceae:9.000000,((Erythroxylum_delagoense:9.000000,Erythroxylum_emarginatum:9.000000,Erythroxylum_pictum:9.000000,Erythroxylum_zambesiacum:9.000000)Erythroxylum:9.000000,(Nectaropetalum_capense:9.000000,Nectaropetalum_zuluense:9.000000)Nectaropetalum:9.000000)Erythroxylaceae:9.000000)N00476:54.000000,(Drypetes_arguta:40.500000,Drypetes_gerrardii:40.500000,Drypetes_mossambicensis:40.500000,Drypetes_natalensis:40.500000,Drypetes_reticulata:40.500000)Drypetes:40.500000,((Garcinia_gerrardii:30.375000,Garcinia_livingstonei:30.375000)Garcinia:30.375000,(Hypericum_revolutum:30.375000,Hypericum_roeperianum:30.375000)Hypericum:30.375000)Clusioids:20.250000,Hugonia_orientalis:81.000000,(Parinari_curatellifolia:40.500000,Tapura_fischeri:40.500000)N00474:40.500000)Malpighiales:3.100006,((Cnestis_polyphylla:30.800003,Rourea_orientalis:30.800003)Connaraceae:30.800003,((Crinodendron_patagua:30.800009,(Elaeocarpus_reticulatus:15.400004,Elaeocarpus_sylvestris:15.400004)Elaeocarpus:15.400004)Elaeocarpaceae:15.400004,(Cunonia_capensis:23.100006,Platylophus_trifoliatus:23.100006)Cunoniaceae:23.100006)N00480:15.399994)N01221:22.500000)N00482:3.100006,(Allocassine_laurifolia:58.133343,(Cassine_aethiopica:29.066671,Cassine_crocea:29.066671,Cassine_matabelica:29.066671,Cassine_parvifolia:29.066671,Cassine_peragua:29.066671,Cassine_schinoides:29.066671,Cassine_schlechteriana:29.066671,Cassine_transvaalensis:29.066671)Cassine:29.066671,Catha_edulis:58.133343,Elachyptera_parvifolia:58.133343,(Euonymus_japonicus:29.066671,Euonymus_maackii:29.066671,Euonymus_occidentalis:29.066671,Euonymus_sp.:29.066671)Euonymus:29.066671,(Gymnosporia_sp.:29.066671,Gymnosporia_arenicola:29.066671,Gymnosporia_bachmannii:29.066671,Gymnosporia_buxifolia:29.066671,Gymnosporia_capitata:29.066671,Gymnosporia_devenishii:29.066671,Gymnosporia_gariepensis:29.066671,Gymnosporia_glaucophylla:29.066671,Gymnosporia_grandifolia:29.066671,Gymnosporia_harveyana:29.066671,Gymnosporia_hemipterocarpa:29.066671,Gymnosporia_heterophylla:29.066671,Gymnosporia_linearis:29.066671,Gymnosporia_macrocarpa:29.066671,Gymnosporia_maranguensis:29.066671,Gymnosporia_mossambicensis:29.066671,Gymnosporia_nemorosa:29.066671,Gymnosporia_oxycarpa:29.066671,Gymnosporia_polyacanthus:29.066671,Gymnosporia_pubescens:29.066671,Gymnosporia_putterlickioides:29.066671,Gymnosporia_rubra:29.066671,Gymnosporia_senegalensis:29.066671,Gymnosporia_tenuispina:29.066671)Gymnosporia:29.066671,(Hippocratea_buchananii:29.066671,Hippocratea_crenata:29.066671,Hippocratea_longipetiolata:29.066671,Hippocratea_schlechteri:29.066671)Hippocratea:29.066671,(Lauridia_reticulata:29.066671,Lauridia_tetragona:29.066671)Lauridia:29.066671,Loeseneriella_africana:58.133343,(Lydenburgia_abbottii:29.066671,Lydenburgia_cassinoides:29.066671)Lydenburgia:29.066671,Maurocenia_frangula:58.133343,(Maytenus_abbottii:29.066671,Maytenus_sp.:29.066671,Maytenus_acuminata:29.066671,Maytenus_albata:29.066671,Maytenus_boaria:29.066671,Maytenus_cordata:29.066671,Maytenus_deflexa:29.066671,Maytenus_ilicina:29.066671,Maytenus_lucida:29.066671,Maytenus_oleoides:29.066671,Maytenus_oleosa:29.066671,Maytenus_peduncularis:29.066671,Maytenus_procumbens:29.066671,Maytenus_undata:29.066671)Maytenus:29.066671,Pleurostylia_capensis:58.133343,Prionostemma_delagoensis:58.133343,Pseudosalacia_streyi:58.133343,(Pterocelastrus_echinatus:29.066671,Pterocelastrus_galpinii:29.066671,Pterocelastrus_rostratus:29.066671,Pterocelastrus_tricuspidatus:29.066671)Pterocelastrus:29.066671,(Putterlickia_pyracantha:29.066671,Putterlickia_retrospinosa:29.066671,Putterlickia_saxatilis:29.066671,Putterlickia_verrucosa:29.066671)Putterlickia:29.066671,(Reissantia_indica:29.066671,Reissantia_parviflora:29.066671)Reissantia:29.066671,(Salacia_gerrardii:29.066671,Salacia_leptoclada:29.066671)Salacia:29.066671)Celastraceae:29.066671)N00483:3.099976)N00484:3.100006,((Balanites_aegyptiaca:31.133331,Balanites_angolensis:31.133331,Balanites_maughamii:31.133331,Balanites_pedicellaris:31.133331)Balanites:31.133331,Neoluederitzia_sp.:62.266663)Zygophyllaceae:31.133331)Fabids:3.100006)Eurosids:1.500000,((Cissus_sp.:32.666668,Cissus_cornifolia:32.666668,Cissus_integrifolia:32.666668)Cissus:32.666668,(Cyphostemma_currorii:32.666668,Cyphostemma_juttae:32.666668)Cyphostemma:32.666668,(Rhoicissus_digitata:32.666668,Rhoicissus_laetans:32.666668,Rhoicissus_napaeus:32.666668,Rhoicissus_revoilii:32.666668,Rhoicissus_rhomboidea:32.666668,Rhoicissus_sekhukhuniensis:32.666668,Rhoicissus_tomentosa:32.666668,Rhoicissus_tridentata:32.666668)Rhoicissus:32.666668,(Vitis_californica:32.666668,Vitis_girdiana:32.666668,Vitis_rupestris:32.666668,Vitis_vinifera:32.666668)Vitis:32.666668)Vitaceae:32.666668)Rosids:20.000000,(((Cercidiphyllum_japonicum:38.057129,(Trichocladus_crinitus:19.028564,Trichocladus_ellipticus:19.028564,Trichocladus_grandiflorus:19.028564)Trichocladus:19.028564)N00491:19.028564,(Liquidambar_formosana:28.542847,Liquidambar_orientalis:28.542847,Liquidambar_styraciflua:28.542847)Liquidambar:28.542847)N00492:38.057159,(((Choristylis_rhamnoides:26.428574,Itea_sp.:26.428574)Iteaceae:26.428574,(Ribes_aureum:26.428574,Ribes_binominatum:26.428574,Ribes_bracteosum:26.428574,Ribes_californicum:26.428574,Ribes_cereum:26.428574,Ribes_divaricatum:26.428574,Ribes_hudsonianum:26.428574,Ribes_inerme:26.428574,Ribes_lacustre:26.428574,Ribes_lasianthum:26.428574,Ribes_laxiflorum:26.428574,Ribes_lobbii:26.428574,Ribes_malvaceum:26.428574,Ribes_menziesii:26.428574,Ribes_montigenum:26.428574,Ribes_nevadaense:26.428574,Ribes_quercetorum:26.428574,Ribes_roezlii:26.428574,Ribes_sanguineum:26.428574,Ribes_sericeum:26.428574,Ribes_tularense:26.428574,Ribes_velutinum:26.428574,Ribes_victoris:26.428574,Ribes_viscosissimum:26.428574)Ribes:26.428574)N00485:26.428558,((Crassula_arborescens:26.428568,Crassula_ovata:26.428568,Crassula_sp.:26.428568)Crassula:26.428568,Tylecodon_paniculatus:52.857136)Crassulaceae:26.428568)N00489:15.857147)N00494:22.857147)N00495:7.000000,((((((((((((Acokanthera_oblongifolia:11.833333,Acokanthera_oppositifolia:11.833333,Acokanthera_rotundata:11.833333)Acokanthera:11.833333,(Adenium_boehmianum:11.833333,Adenium_multiflorum:11.833333)Adenium:11.833333,Ancylobotrys_sp._crassifolia:23.666666,Baissea_wulfhorstii:23.666666,(Carissa_bispinosa:11.833333,Carissa_haematocarpa:11.833333,Carissa_macrocarpa:11.833333,Carissa_spinarum:11.833333,Carissa_tetramera:11.833333)Carissa:11.833333,(Cascabela_thevetia:11.833333,Cascabela_thevetioides:11.833333)Cascabela:11.833333,Diplorhynchus_condylocarpon:23.666666,Ephippiocarpa_orientalis:23.666666,Fockea_multiflora:23.666666,Gonioma_kamassi:23.666666,Holarrhena_pubescens:23.666666,Landolphia_kirkii:23.666666,Mondia_whitei:23.666666,Nerium_oleander:23.666666,Oncinotis_tenuiloba:23.666666,(Pachypodium_lealii:11.833333,Pachypodium_namaquanum:11.833333,Pachypodium_lamerei:11.833333)Pachypodium:11.833333,Plumeria_rubra:23.666666,(Rauvolfia_caffra:11.833333,Rauvolfia_sumatrana:11.833333)Rauvolfia:11.833333,Stemmadenia_sp.:23.666666,(Strophanthus_amboensis:11.833333,Strophanthus_kombe:11.833333,Strophanthus_petersianus:11.833333,Strophanthus_speciosus:11.833333)Strophanthus:11.833333,(Tabernaemontana_elegans:11.833333,Tabernaemontana_ventricosa:11.833333,Tabernaemontana_litoralis:11.833333)Tabernaemontana:11.833333,Voacanga_thouarsii:23.666666,Wrightia_natalensis:23.666666)Apocynaceae:11.833333,(Strychnos_cocculoides:17.750000,Strychnos_decussata:17.750000,Strychnos_henningsii:17.750000,Strychnos_madagascariensis:17.750000,Strychnos_mitis:17.750000,Strychnos_potatorum:17.750000,Strychnos_pungens:17.750000,Strychnos_spinosa:17.750000,Strychnos_usambarensis:17.750000)Strychnos:17.750000)N00257:17.750000,(Anthocleista_grandiflora:26.625000,Anthocleista_liebrechtsiana:26.625000)Anthocleista:26.625000)N00258:17.750000,((Afrocanthium_gilfillanii:23.666666,Afrocanthium_mundianum:23.666666,Afrocanthium_pseudorandii:23.666666)Afrocanthium:23.666666,Alberta_magna:47.333332,Breonadia_salicina:47.333332,Bullockia_setiflora:47.333332,Burchellia_bubalina:47.333332,(Canthium_ciliatum:23.666666,Canthium_glaucum:23.666666,Canthium_inerme:23.666666,Canthium_kuntzeanum:23.666666,Canthium_spinosum:23.666666,Canthium_suberosum:23.666666,Canthium_vanwykii:23.666666)Canthium:23.666666,(Catunaregam_obovata:23.666666,Catunaregam_taylorii:23.666666)Catunaregam:23.666666,Cephalanthus_natalensis:47.333332,Coddia_rudis:47.333332,Coffea_racemosa:47.333332,(Coptosperma_littorale:23.666666,Coptosperma_nigrescens:23.666666,Coptosperma_rhodesiacum:23.666666,Coptosperma_supra-axillare:23.666666,Coptosperma_zygoon:23.666666)Coptosperma:23.666666,Crossopteryx_febrifuga:47.333332,Dirichletia_pubescens:47.333332,(Empogona_africana:23.666666,Empogona_coriacea:23.666666,Empogona_kirkii:23.666666,Empogona_kirkii_junodii:23.666666,Empogona_lanceolata:23.666666,Empogona_maputensis:23.666666)Empogona:23.666666,Feretia_sp.:47.333332,(Gardenia_cornuta:23.666666,Gardenia_resiniflua:23.666666,Gardenia_ternifolia:23.666666,Gardenia_thunbergia:23.666666,Gardenia_volkensii:23.666666)Gardenia:23.666666,Guettarda_speciosa:47.333332,Heinsia_crinita:47.333332,(Hymenodictyon_floribundum:23.666666,Hymenodictyon_parvifolium:23.666666)Hymenodictyon:23.666666,(Hyperacanthus_amoenus:23.666666,Hyperacanthus_microphyllus:23.666666)Hyperacanthus:23.666666,Keetia_gueinzii:47.333332,Kraussia_floribunda:47.333332,Leptactina_delagoensis:47.333332,Mitriostigma_axillare:47.333332,(Oxyanthus_latifolius:23.666666,Oxyanthus_pyriformis:23.666666,Oxyanthus_speciosus:23.666666)Oxyanthus:23.666666,(Pavetta_sp.:23.666666,Pavetta_barbertonensis:23.666666,Pavetta_bowkeri:23.666666,Pavetta_capensis:23.666666,Pavetta_cataractarum:23.666666,Pavetta_catophylla:23.666666,Pavetta_cooperi:23.666666,Pavetta_edentula:23.666666,Pavetta_eylesii:23.666666,Pavetta_galpinii:23.666666,Pavetta_gardeniifolia:23.666666,Pavetta_gerstneri:23.666666,Pavetta_gracilifolia:23.666666,Pavetta_inandensis:23.666666,Pavetta_kotzei:23.666666,Pavetta_lanceolata:23.666666,Pavetta_lasiopeplus:23.666666,Pavetta_natalensis:23.666666,Pavetta_revoluta:23.666666,Pavetta_schumanniana:23.666666,Pavetta_trichardtensis:23.666666,Pavetta_vanwykiana:23.666666,Pavetta_zeyheri:23.666666)Pavetta:23.666666,Plectroniella_armata:47.333332,(Psychotria_capensis:23.666666,Psychotria_zombamontana:23.666666)Psychotria:23.666666,(Psydrax_fragrantissima:23.666666,Psydrax_livida:23.666666,Psydrax_locuples:23.666666,Psydrax_obovata:23.666666)Psydrax:23.666666,Pyrostria_hystrix:47.333332,(Rothmannia_capensis:23.666666,Rothmannia_fischeri:23.666666,Rothmannia_globosa:23.666666)Rothmannia:23.666666,(Rytigynia_celastroides:23.666666,Rytigynia_umbellulata:23.666666)Rytigynia:23.666666,Serissa_japonica:47.333332,(Tarenna_junodii:23.666666,Tarenna_luteola:23.666666,Tarenna_pavettoides:23.666666)Tarenna:23.666666,(Tricalysia_sp.:23.666666,Tricalysia_capensis:23.666666,Tricalysia_capensis_galpinii:23.666666,Tricalysia_delagoensis:23.666666)Tricalysia:23.666666,(Vangueria_bowkeri:23.666666,Vangueria_cyanescens:23.666666,Vangueria_infausta:23.666666,Vangueria_macrocalyx:23.666666,Vangueria_madagascariensis:23.666666,Vangueria_parvifolia:23.666666,Vangueria_proschii:23.666666,Vangueria_randii:23.666666,Vangueria_soutpansbergensis:23.666666,Vangueria_triflora:23.666666)Vangueria:23.666666,Vangueriopsis_lanciflora:47.333332)Rubiaceae:23.666666)Gentianales:20.888885,((((((((Aloysia_sp.:14.000000,Citharexylum_montevidense:14.000000,Duranta_erecta:14.000000,(Lippia_javanica:7.000000,Lippia_umbellata:7.000000)Lippia:7.000000)Verbenaceae:7.000000,((Clerodendrum_sp.:11.199992,Hemizygia_obermeyerae:11.199992,Karomia_speciosa:11.199992,Plectranthus_fruticosus:11.199992,(Premna_mooiensis:5.599996,Premna_senensis:5.599996)Premna:5.599996,(Rotheca_myricoides:5.599996,Rotheca_reflexa:5.599996,Rotheca_verdcourtii:5.599996,Rotheca_wildii:5.599996)Rotheca:5.599996,(Syncolostemon_albiflorus:5.599996,Syncolostemon_eriocephalus:5.599996)Syncolostemon:5.599996,(Tetradenia_brevispicata:5.599996,Tetradenia_riparia:5.599996)Tetradenia:5.599996,Tinnea_barbata:11.199992,(Vitex_agnus-castus:5.599996,Vitex_angolensis:5.599996,Vitex_ferruginea:5.599996,Vitex_harveyana:5.599996,Vitex_lucens:5.599996,Vitex_mombassae:5.599996,Vitex_negundo:5.599996,Vitex_obovata:5.599996,Vitex_patula:5.599996,Vitex_pooara:5.599996,Vitex_rehmannii:5.599996,Vitex_zeyheri:5.599996)Vitex:5.599996,Volkameria_glabra:11.199992)Lamiaceae:5.599996,Paulownia_tomentosa:16.799988)N00172:4.200012)N00176:4.200012,((Catalpa_bignonioides:8.400004,Catalpa_hybrida:8.400004,Catalpa_speciosa:8.400004)Catalpa:8.400004,Catophractes_alexandri:16.800009,Chilopsis_linearis:16.800009,Chitalpa_tashkentensis:16.800009,(Handroanthus_chrysotrichus:8.400004,Handroanthus_impetiginosus:8.400004)Handroanthus:8.400004,(Jacaranda_cuspidifolia:8.400004,Jacaranda_mimosifolia:8.400004)Jacaranda:8.400004,Kigelia_africana:16.800009,(Markhamia_lutea:8.400004,Markhamia_obtusifolia:8.400004,Markhamia_zanzibarica:8.400004)Markhamia:8.400004,Podranea_ricasoliana:16.800009,Radermachera_sinica:16.800009,(Rhigozum_brevispinosum:8.400004,Rhigozum_obovatum:8.400004,Rhigozum_trichotomum:8.400004,Rhigozum_virgatum:8.400004,Rhigozum_zambesiacum:8.400004)Rhigozum:8.400004,Spathodea_campanulata:16.800009,Tabebuia_aurea:16.800009,(Tecoma_capensis:8.400004,Tecoma_smithii:8.400004,Tecoma_stans:8.400004,Tecoma_fulva:8.400004)Tecoma:8.400004)Bignoniaceae:8.400004)N00177:4.200012,((Avicennia_marina:9.800008,Duvernoia_sp.:9.800008,Justicia_adhatodoides:9.800008,Mackaya_bella:9.800008,Metarungia_pubinervia:9.800008,(Sclerochiton_apiculatus:4.900004,Sclerochiton_sp.:4.900004,Sclerochiton_harveyanus:4.900004,Sclerochiton_odoratissimus:4.900004)Sclerochiton:4.900004)Acanthaceae:4.900004,(Sesamothamnus_benguellensis:7.350006,Sesamothamnus_sp.:7.350006,Sesamothamnus_guerichii:7.350006,Sesamothamnus_lugardii:7.350006)Sesamothamnus:7.350006)N00178:14.700012)N00179:8.399963,(Anastrabe_integerrima:25.199991,(Bowkeria_citrina:12.599996,Bowkeria_cymosa:12.599996,Bowkeria_verticillata:12.599996)Bowkeria:12.599996,(Halleria_elliptica:12.599996,Halleria_lucida:12.599996,Halleria_ovata:12.599996)Halleria:12.599996,Ixianthes_retzioides:25.199991,(Nuxia_congesta:12.599996,Nuxia_floribunda:12.599996,Nuxia_glomerulata:12.599996,Nuxia_gracilis:12.599996,Nuxia_oppositifolia:12.599996)Nuxia:12.599996)Stilbaceae:12.599996)N00182:4.200012,(Antherothamnus_pearsonii:28.000000,(Buddleja_auriculata:14.000000,Buddleja_dysophylla:14.000000,Buddleja_glomerata:14.000000,Buddleja_loricata:14.000000,Buddleja_pulchella:14.000000,Buddleja_saligna:14.000000,Buddleja_salviifolia:14.000000)Buddleja:14.000000,Eremophila_bignoniflora:28.000000,(Freylinia_helmei:14.000000,Freylinia_lanceolata:14.000000,Freylinia_tropica:14.000000,Freylinia_visseri:14.000000,Freylinia_vlokii:14.000000)Freylinia:14.000000,Gomphostigma_virgatum:28.000000,Manuleopsis_dinteri:28.000000,(Myoporum_laetum:14.000000,Myoporum_sandwicense:14.000000,Myoporum_tenuifolium:14.000000)Myoporum:14.000000)Scrophulariaceae:14.000000)N00183:16.799988,((Chionanthus_battiscombei:19.599997,Chionanthus_foveolatus:19.599997,Chionanthus_peglerae:19.599997,Chionanthus_retusus:19.599997)Chionanthus:19.599997,(Fraxinus_americana:19.599997,Fraxinus_sp.:19.599997,Fraxinus_angustifolia:19.599997,Fraxinus_anomala:19.599997,Fraxinus_dipetala:19.599997,Fraxinus_excelsior:19.599997,Fraxinus_griffithii:19.599997,Fraxinus_latifolia:19.599997,Fraxinus_malacophylla:19.599997,Fraxinus_ornus:19.599997,Fraxinus_pallisae:19.599997,Fraxinus_pennsylvanica:19.599997,Fraxinus_uhdei:19.599997,Fraxinus_velutina:19.599997)Fraxinus:19.599997,(Ligustrum_confusum:19.599997,Ligustrum_japonicum:19.599997,Ligustrum_lucidum:19.599997,Ligustrum_ovalifolium:19.599997,Ligustrum_sinense:19.599997,Ligustrum_vulgare:19.599997,Ligustrum_angustum:19.599997)Ligustrum:19.599997,(Olea_sp.:19.599997,Olea_capensis:19.599997,Olea_europaea:19.599997,Olea_exasperata:19.599997,Olea_woodiana:19.599997)Olea:19.599997,Osmanthus_fragrans:39.199993,Phillyrea_latifolia:39.199993,(Schrebera_alata:19.599997,Schrebera_trichoclada:19.599997)Schrebera:19.599997,Syringa_reticulata:39.199993)Oleaceae:19.599997)N00189:26.144440,((((Brugmansia_insignis:20.500000,((Lycianthes_rantonnei:9.111115,Lycianthes_rantonnetii:9.111115)Lycianthes:9.111115,(Solanum_aculeastrum:13.666656,Solanum_dulcamara:13.666656,Solanum_furcatum:13.666656,Solanum_giganteum:13.666656,Solanum_jasminoides:13.666656,Solanum_parishii:13.666656,Solanum_physalifolium:13.666656,Solanum_umbelliferum:13.666656,Solanum_xanti:13.666656,Solanum_chrysotrichum:13.666656)Solanum:4.555573)N00216:2.277771)N00217:11.388885,(Lycium_acutifolium:15.944443,Lycium_sp.:15.944443,Lycium_afrum:15.944443,Lycium_amoenum:15.944443,Lycium_bosciifolium:15.944443,Lycium_cinereum:15.944443,Lycium_eenii:15.944443,Lycium_ferocissimum:15.944443,Lycium_hirsutum:15.944443,Lycium_horridum:15.944443,Lycium_oxycarpum:15.944443,Lycium_schizocalyx:15.944443,Lycium_shawii:15.944443,Lycium_villosum:15.944443)Lycium:15.944443)Solanoideae:2.277771,(Nicotiana_africana:17.083328,Nicotiana_glauca:17.083328)Nicotiana:17.083328)N00236:43.833344,Montinia_caryophyllacea:78.000000)Solanales:6.944427)N00255:6.944458,((Cordia_africana:30.629629,Cordia_caffra:30.629629,Cordia_grandicalyx:30.629629,Cordia_ovalis:30.629629,Cordia_pilosissima:30.629629,Cordia_sinensis:30.629629)Cordia:30.629629,(Ehretia_alba:30.629629,Ehretia_amoena:30.629629,Ehretia_anacua:30.629629,Ehretia_coerulea:30.629629,Ehretia_latifolia:30.629629,Ehretia_namibiensis:30.629629,Ehretia_obtusifolia:30.629629,Ehretia_rigida:30.629629)Ehretia:30.629629,Eriodictyon_tomentosum:61.259258,Wigandia_urens:61.259258)Boraginaceae:30.629629)N00259:6.944427,((Apodytes_abbottii:32.944439,Apodytes_dimidiata:32.944439,Apodytes_geldenhuysii:32.944439)Apodytes:32.944439,Cassinopsis_tinifolia:65.888878)Icacinaceae:32.944439,(Garrya_buxifolia:49.416656,Garrya_congdonii:49.416656,Garrya_elliptica:49.416656,Garrya_flavescens:49.416656,Garrya_fremontii:49.416656,Garrya_veatchii:49.416656,Garrya_wrightii:49.416656)Garrya:49.416656)Lamiids:5.833344,((((((((Anginon_difforme:7.666667,Anginon_fruticosum:7.666667,Anginon_paniculatum:7.666667,Anginon_ternatum:7.666667,Anginon_verticillatum:7.666667)Anginon:7.666667,(Heteromorpha_arborescens:7.666667,Heteromorpha_papillosa:7.666667)Heteromorpha:7.666667,Polemannia_montana:15.333333,Steganotaenia_araliacea:15.333333)Apiaceae:7.666667,((Cussonia_angolensis:7.666667,Cussonia_arenicola:7.666667,Cussonia_gamtoosensis:7.666667,Cussonia_natalensis:7.666667,Cussonia_nicholsonii:7.666667,Cussonia_paniculata:7.666667,Cussonia_sphaerocephala:7.666667,Cussonia_spicata:7.666667,Cussonia_thyrsiflora:7.666667,Cussonia_transvaalensis:7.666667,Cussonia_zuluensis:7.666667)Cussonia:7.666667,Fatsia_japonica:15.333333,Meryta_sinclairii:15.333333,(Schefflera_pueckleri:7.666667,Schefflera_actinophylla:7.666667,Schefflera_arboricola:7.666667,Schefflera_elegantissima:7.666667,Schefflera_umbellifera:7.666667)Schefflera:7.666667,Seemannaralia_gerrardii:15.333333,Tetrapanax_sp.:15.333333,Trevesia_palmata:15.333333)Araliaceae:7.666667)N00082:11.500000,(Auranticarpa_edentata:23.000000,Hymenosporum_flavum:23.000000,(Pittosporum_sp.:11.500000,Pittosporum_crassifolium:11.500000,Pittosporum_eugenioides:11.500000,Pittosporum_napaulense:11.500000,Pittosporum_tenuifolium:11.500000,Pittosporum_tobira:11.500000,Pittosporum_undulatum:11.500000,Pittosporum_viridiflorum:11.500000)Pittosporum:11.500000)Pittosporaceae:11.500000)N00083:53.708313,(((Sambucus_cerulea:27.000000,Sambucus_nigra:27.000000,Sambucus_racemosa:27.000000)Sambucus:27.000000,(Viburnum_ellipticum:27.000000,Viburnum_odoratissimum:27.000000,Viburnum_sinensis:27.000000,Viburnum_tinus:27.000000)Viburnum:27.000000)Adoxaceae:27.000000,Weigela_coraeensis:81.000000)Dipsacales:7.208313)N00086:3.604187,(Berzelia_lanuginosa:45.906250,Brunia_albiflora:45.906250,Raspalia_trigyna:45.906250)Bruniaceae:45.906250)N00087:3.604156,(((((((((Baccharis_pilularis:3.153915,Baccharis_plummerae:3.153915,Baccharis_salicina:3.153915,Baccharis_sarothroides:3.153915,Baccharis_sergiloides:3.153915)Baccharis:3.153915,Psiadia_punctulata:6.307831)Astereae:4.730865,(Eriocephalus_africanus:6.307831,Osmitopsis_asteriscoides:6.307831)Anthemideae:4.730865)N00090:4.730865,(Metalasia_densa:7.884781,Metalasia_dregeana:7.884781,Metalasia_muraltiifolia:7.884781,Metalasia_muricata:7.884781,Metalasia_pungens:7.884781,Metalasia_riparia:7.884781,Metalasia_trivialis:7.884781)Metalasia:7.884781)N00091:6.307831,Chrysanthemoides_monilifera:22.077393)N00092:9.461731,((Euryops_brevipapposus:7.884766,(Lopholaena_coriifolia:3.942383,Lopholaena_platyphylla:3.942383)Lopholaena:3.942383,(Othonna_sp.:3.942383,Othonna_arbuscula:3.942383)Othonna:3.942383)Othonninae:6.899200,Senecio_barbertonicus:14.783966)N00088:16.755157,((Montanoa_guatemalensis:8.086975,Verbesina_gigantea:8.086975)Heliantheae:0.859253,Neomirandea_sp.:8.946228)N00099:22.592896)Asteroideae:3.770447,((Berkheya_chamaepeuce:14.556519,Didelta_spinosa:14.556519)Arctotideae:14.556519,((Cyanthillium_wollastonii:7.278259,Orbivestus_cinerascens:7.278259)Erlangeinae:7.278260,(Distephanus_angolensis:7.278259,Distephanus_divaricatus:7.278259)Distephanus:7.278259,(Gymnanthemum_coloratum:7.278259,Gymnanthemum_myrianthum:7.278259)Gymnanthemum:7.278259,Vernonia_amygdalina:14.556519)Vernonieae:14.556519)Cichorioideae:6.196533)N00110:5.655640,(((Brachylaena_discolor:6.793045,Brachylaena_elliptica:6.793045,Brachylaena_glabra:6.793045,Brachylaena_huillensis:6.793045,Brachylaena_ilicifolia:6.793045,Brachylaena_neriifolia:6.793045,Brachylaena_rotundata:6.793045,Brachylaena_transvaalensis:6.793045,Brachylaena_uniflora:6.793045)Brachylaena:6.793045,(Tarchonanthus_camphoratus:6.793045,Tarchonanthus_littoralis:6.793045,Tarchonanthus_minor:6.793045,Tarchonanthus_obovatus:6.793045,Tarchonanthus_parvicapitulatus:6.793045,Tarchonanthus_trilobus:6.793045)Tarchonanthus:6.793045)Tartchonantheae:13.586090,Oldenburgia_grandis:27.172180)N00113:13.793030)N00149:1.034790,Zoutpansbergia_caerulea:42.000000)Asteraceae:53.416656,Escallonia_rubra:95.416656)N00168:5.416656,(Ilex_sp.:50.416656,Ilex_aquifolium:50.416656,Ilex_attenuata:50.416656,Ilex_cornuta:50.416656,Ilex_latifolia:50.416656,Ilex_mitis:50.416656,Ilex_opaca:50.416656,Ilex_crenata:50.416656)Ilex:50.416656)Campanulids:3.833344)Euasterids:6.166656,(((((((Arbutus_menziesii:10.227280,Arbutus_unedo:10.227280)Arbutus:10.227280,(Arctostaphylos_andersonii:10.227280,Arctostaphylos_bakeri:10.227280,Arctostaphylos_canescens:10.227280,Arctostaphylos_columbiana:10.227280,Arctostaphylos_confertiflora:10.227280,Arctostaphylos_cruzensis:10.227280,Arctostaphylos_glandulosa:10.227280,Arctostaphylos_glauca:10.227280,Arctostaphylos_hookeri:10.227280,Arctostaphylos_insularis:10.227280,Arctostaphylos_klamathensis:10.227280,Arctostaphylos_malloryi:10.227280,Arctostaphylos_manzanita:10.227280,Arctostaphylos_mewukka:10.227280,Arctostaphylos_montereyensis:10.227280,Arctostaphylos_morroensis:10.227280,Arctostaphylos_myrtifolia:10.227280,Arctostaphylos_nevadensis:10.227280,Arctostaphylos_nortensis:10.227280,Arctostaphylos_osoensis:10.227280,Arctostaphylos_otayensis:10.227280,Arctostaphylos_pallida:10.227280,Arctostaphylos_parryana:10.227280,Arctostaphylos_patula:10.227280,Arctostaphylos_pringlei:10.227280,Arctostaphylos_pungens:10.227280,Arctostaphylos_regismontana:10.227280,Arctostaphylos_silvicola:10.227280,Arctostaphylos_stanfordiana:10.227280,Arctostaphylos_tomentosa:10.227280,Arctostaphylos_virgata:10.227280,Arctostaphylos_viscida:10.227280,Arctostaphylos_refugioensis:10.227280)Arctostaphylos:10.227280)Arbutoideae:20.454529,(((Erica_caffra:9.090912,Erica_canaliculata:9.090912,Erica_caterviflora:9.090912,Erica_darleyensis:9.090912,Erica_dracomontana:9.090912,Erica_inconstans:9.090912,Erica_psittacina:9.090912,Erica_simii:9.090912,Erica_triflora:9.090912,Erica_tristis:9.090912)Erica:9.090912,(Rhododendron_columbianum:9.090912,Rhododendron_macrophyllum:9.090912,Rhododendron_occidentale:9.090912)Rhododendron:9.090912)Ericoideae:18.181824,(Vaccinium_exul:18.181824,Vaccinium_macrocarpon:18.181824,Vaccinium_membranaceum:18.181824,Vaccinium_ovatum:18.181824,Vaccinium_parvifolium:18.181824,Vaccinium_scoparium:18.181824,Vaccinium_uliginosum:18.181824)Vaccinium:18.181824)Cassiopoideae_to_vaccinioideae:4.545441)Arbutoideae_to_vaccinioideae:23.376617,Clethra_sp.:64.285706)N00265:14.285706,((Camellia_chrysanthoides:26.190470,Camellia_grijsii:26.190470,Camellia_hiemalis:26.190470,Camellia_indochinensis:26.190470,Camellia_japonica:26.190470,Camellia_oleifera:26.190470,Camellia_reticulata:26.190470,Camellia_rosiflora:26.190470,Camellia_sasanqua:26.190470,Camellia_semiserrata:26.190470,Camellia_sinensis:26.190470,Camellia_williamsii:26.190470)Camellia:26.190470,Gordonia_axillaris:52.380939)Theaceae:26.190470)N00272:7.142883,(((Chrysophyllum_viridifolium:28.571411,(Englerophytum_magalismontanum:14.285706,Englerophytum_natalense:14.285706)Englerophytum:14.285706,Inhambanella_sp.:28.571411,(Manilkara_concolor:14.285706,Manilkara_discolor:14.285706,Manilkara_mochisia:14.285706,Manilkara_nicholsonii:14.285706)Manilkara:14.285706,(Mimusops_caffra:14.285706,Mimusops_obovata:14.285706,Mimusops_obtusifolia:14.285706,Mimusops_zeyheri:14.285706)Mimusops:14.285706,Sideroxylon_inerme:28.571411,(Vitellariopsis_dispar:14.285706,Vitellariopsis_marginata:14.285706)Vitellariopsis:14.285706)Sapotaceae:14.285706,(((Diospyros_sp.:7.142863,Diospyros_acocksii:7.142863,Diospyros_batocana:7.142863,Diospyros_dichrophylla:7.142863,Diospyros_glabra:7.142863,Diospyros_glandulifera:7.142863,Diospyros_inhacaensis:7.142863,Diospyros_kaki:7.142863,Diospyros_lotus:7.142863,Diospyros_lycioides:7.142863,Diospyros_mespiliformis:7.142863,Diospyros_natalensis:7.142863,Diospyros_pallens:7.142863,Diospyros_ramulosa:7.142863,Diospyros_rotundifolia:7.142863,Diospyros_scabrida:7.142863,Diospyros_simii:7.142863,Diospyros_villosa:7.142863,Diospyros_virginiana:7.142863,Diospyros_whyteana:7.142863)Diospyros:7.142863,(Euclea_coriacea:7.142863,Euclea_crispa:7.142863,Euclea_crispa_linearis:7.142863,Euclea_divinorum:7.142863,Euclea_lancea:7.142863,Euclea_natalensis:7.142863,Euclea_pseudebenus:7.142863,Euclea_racemosa:7.142863,Euclea_racemosa_daphnoides:7.142863,Euclea_racemosa_schimperi:7.142863,Euclea_tomentosa:7.142863,Euclea_undulata:7.142863)Euclea:7.142863)Ebenaceae:7.142863,((Embelia_ruminata:7.142863,Embelia_schimperi:7.142863)Embelia:7.142863,(Maesa_alnifolia:7.142863,Maesa_lanceolata:7.142863)Maesa:7.142863,(Myrsine_africana:7.142863,Myrsine_pillansii:7.142863)Myrsine:7.142863,(Rapanea_gilliana:7.142863,Rapanea_melanophloeos:7.142863)Rapanea:7.142863)Primulaceae:7.142863)N01207:21.428528)N00273:21.428589,Cleyera_japonica:64.285706)N00275:21.428589)N00276:7.142853,(Barringtonia_racemosa:61.904755,(Fouquieria_macdougalii:30.952377,Fouquieria_splendens:30.952377)Fouquieria:30.952377)N00278:30.952393)N00279:17.976166)N00281:6.166687,(((Alangium_sp.:33.666668,Camptotheca_acuminata:33.666668,(Cornus_controversa:16.833334,Cornus_florida:16.833334,Cornus_glabrata:16.833334,Cornus_nuttallii:16.833334,Cornus_sericea:16.833334,Cornus_sessilis:16.833334,Cornus_kousa:16.833334)Cornus:16.833334,Davidia_involucrata:33.666668,Nyssa_sylvatica:33.666668)Cornaceae:16.833334,Curtisia_dentata:50.500000)N00284:25.250000,Carpenteria_californica:75.750000)N00285:41.250000)Asterids:2.000000,((((((Bougainvillea_spectabilis:3.975759,Phaeoptilum_spinosum:3.975759,Pisonia_aculeata:3.975759)Nyctaginaceae:3.975759,Phytolacca_dioica:7.951518):3.975759,(Mestoklema_arboriforme:7.951518,(Stoeberia_arborea:3.975759,Stoeberia_utilis:3.975759)Stoeberia:3.975759)Aizoaceae:3.975759)N01209:17.890900,(((Calandrinia_ciliata:2.129868,Cistanthe_maritima:2.129868)Portulacaceae:2.129868,(Opuntia_sp.:2.129868,Pereskia_grandiflora:2.129868)Cactaceae:2.129868)N00286:12.779205,((Ceraria_carrissoana:5.679647,Ceraria_fruticulosa:5.679647,Ceraria_kaokoensis:5.679647,Ceraria_kuneneana:5.679647,Ceraria_longipedunculata:5.679647,Ceraria_namaquensis:5.679647)Ceraria:5.679647,Portulacaria_afra:11.359294)Didiereaceae:5.679647)N00290:12.779236)N00296:12.779236,(Salsola_aphylla:21.298706,Salsola_arborea:21.298706,Salsola_nollothensis:21.298706)Salsola:21.298706)N00301:41.402588,(Eriogonum_fasciculatum:46.666687,(Tamarix_aphylla:23.333344,Tamarix_chinensis:23.333344,Tamarix_gallica:23.333344,Tamarix_parviflora:23.333344,Tamarix_ramosissima:23.333344,Tamarix_usneoides:23.333344)Tamarix:23.333344)N00310:37.333313)Caryophyllales:35.000000)N00312:2.000000,((Olax_dissitiflora:28.750000,(Ximenia_americana:14.375000,Ximenia_caffra:14.375000)Ximenia:14.375000)Olacaceae:14.375000,(Opilia_campestris:12.937500,(Osyris_compressa:6.468750,Osyris_lanceolata:6.468750,Osyris_speciosa:6.468750)Osyris:6.468750)N00313:30.187500)N00317:77.875000)N00321:4.000000)N00496:9.000000,(Buxus_macowanii:67.000000,Buxus_natalensis:67.000000,Buxus_microphylla:67.000000,Buxus_sempervirens:67.000000)Buxus:67.000000)N00497:7.000000,(((Banksia_saxicola:22.500000,Banksia_verticillata:22.500000)Banksia:22.500000,Brabejum_stellatifolium:45.000000,(Faurea_galpinii:22.500000,Faurea_macnaughtonii:22.500000,Faurea_rochetiana:22.500000,Faurea_saligna:22.500000)Faurea:22.500000,Grevillea_robusta:45.000000,(Hakea_laurina:22.500000,Hakea_suaveolens:22.500000)Hakea:22.500000,(Leucadendron_argenteum:22.500000,Leucadendron_conicum:22.500000,Leucadendron_coniferum:22.500000,Leucadendron_discolor:22.500000,Leucadendron_ericifolium:22.500000,Leucadendron_eucalyptifolium:22.500000,Leucadendron_loeriense:22.500000,Leucadendron_loranthifolium:22.500000,Leucadendron_nobile:22.500000,Leucadendron_osbornei:22.500000,Leucadendron_pondoense:22.500000,Leucadendron_procerum:22.500000,Leucadendron_pubescens:22.500000,Leucadendron_rourkei:22.500000,Leucadendron_salicifolium:22.500000,Leucadendron_strobilinum:22.500000,Leucadendron_uliginosum:22.500000)Leucadendron:22.500000,(Leucospermum_conocarpodendron:22.500000,Leucospermum_cuneiforme:22.500000,Leucospermum_glabrum:22.500000,Leucospermum_patersonii:22.500000,Leucospermum_pluridens:22.500000,Leucospermum_praemorsum:22.500000,Leucospermum_reflexum:22.500000,Leucospermum_rodolentum:22.500000,Leucospermum_saxosum:22.500000)Leucospermum:22.500000,(Macadamia_integrifolia:22.500000,Macadamia_tetraphylla:22.500000)Macadamia:22.500000,(Mimetes_arboreus:22.500000,Mimetes_argenteus:22.500000,Mimetes_fimbriifolius:22.500000)Mimetes:22.500000,(Paranomus_bracteolaris:22.500000,Paranomus_reflexus:22.500000,Paranomus_roodebergensis:22.500000,Paranomus_tomentosus:22.500000)Paranomus:22.500000,(Protea_aurea:22.500000,Protea_caffra:22.500000,Protea_compacta:22.500000,Protea_comptonii:22.500000,Protea_coronata:22.500000,Protea_curvata:22.500000,Protea_eximia:22.500000,Protea_gaguedi:22.500000,Protea_glabra:22.500000,Protea_grandiceps:22.500000,Protea_lacticolor:22.500000,Protea_laetans:22.500000,Protea_lanceolata:22.500000,Protea_laurifolia:22.500000,Protea_lepidocarpodendron:22.500000,Protea_lorifolia:22.500000,Protea_magnifica:22.500000,Protea_mundii:22.500000,Protea_neriifolia:22.500000,Protea_nitida:22.500000,Protea_obtusifolia:22.500000,Protea_punctata:22.500000,Protea_repens:22.500000,Protea_roupelliae:22.500000,Protea_rubropilosa:22.500000,Protea_rupicola:22.500000,Protea_stokoei:22.500000,Protea_subvestita:22.500000,Protea_susannae:22.500000)Protea:22.500000,Stenocarpus_sinuatus:45.000000)Proteaceae:22.500000,((((((Platanus_acerifolia:9.642858,Platanus_hispanica:9.642858,Platanus_occidentalis:9.642858):9.642858):9.642859,(Platanus_racemosa:14.464287,Platanus_wrightii:14.464287):14.464287):9.642857):9.642857,(Platanus_mexicana:24.107143,Platanus_orientalis:24.107143):24.107143):9.642860)Platanus:9.642858)N00498:73.500000)N00499:6.000000,(((Berberis_aquifolium:28.000000,Berberis_darwinii:28.000000,Berberis_fremontii:28.000000,Berberis_haematocarpa:28.000000,Berberis_nervosa:28.000000,Berberis_nevinii:28.000000,Berberis_pinnata:28.000000,Berberis_thunbergii:28.000000)Berberis:28.000000,((Cocculus_hirsutus:18.666666,Cocculus_laurifolius:18.666666,Cocculus_orbiculatus:18.666666)Cocculus:18.666666,Tiliacora_funifera:37.333332,(Tinospora_caffra:18.666666,Tinospora_fragosa:18.666666,Tinospora_tenera:18.666666)Tinospora:18.666666)Menispermaceae:18.666666)N00501:56.000000,Bocconia_arborea:112.000000)N01224:35.000000)Eudicots:7.629639,((((Agave_americana:8.916667,Agave_utahensis:8.916667,Agave_vivipara:8.916667)Agave:8.916667,(Beaucarnea_gracilis:8.916667,Beaucarnea_recurvata:8.916667,Beaucarnea_stricta:8.916667)Beaucarnea:8.916667,(Cordyline_australis:8.916667,Cordyline_indivisa:8.916667)Cordyline:8.916667,Dasylirion_wheeleri:17.833334,(Dracaena_aletriformis:8.916667,Dracaena_draco:8.916667,Dracaena_mannii:8.916667,Dracaena_transvaalensis:8.916667,Dracaena_arborea:8.916667,Dracaena_marginata:8.916667,Dracaena_reflexa:8.916667)Dracaena:8.916667,Hesperoyucca_whipplei:17.833334,Nolina_longifolia:17.833334,(Yucca_baccata:8.916667,Yucca_brevifolia:8.916667,Yucca_gigantea:8.916667,Yucca_gloriosa:8.916667)Yucca:8.916667)Asparagaceae:8.916667,((Aloe_sp.:8.916667,Aloe_africana:8.916667,Aloe_alooides:8.916667,Aloe_angelica:8.916667,Aloe_arborescens:8.916667,Aloe_barberae:8.916667,Aloe_candelabrum:8.916667,Aloe_castanea:8.916667,Aloe_comosa:8.916667,Aloe_dichotoma:8.916667,Aloe_dolomitica:8.916667,Aloe_excelsa:8.916667,Aloe_ferox:8.916667,Aloe_hexapetala:8.916667,Aloe_khamiesensis:8.916667,Aloe_littoralis:8.916667,Aloe_marlothii:8.916667,Aloe_pillansii:8.916667,Aloe_plicatilis:8.916667,Aloe_pluridens:8.916667,Aloe_ramosissima:8.916667,Aloe_rupestris:8.916667,Aloe_spectabilis:8.916667,Aloe_spicata:8.916667,Aloe_thraskii:8.916667,Aloe_cameronii:8.916667)Aloe:8.916667,Xanthorrhoea_arborea:17.833334)Xanthorrhoeaceae:8.916667)N01341:85.894440,((((((Adonidia_merrillii:12.166687,(Archontophoenix_alexandrae:6.083344,Archontophoenix_cunninghamiana:6.083344)Archontophoenix:6.083344,Chambeyronia_macrocarpa:12.166687,(Dypsis_ambositrae:6.083344,Dypsis_decaryi:6.083344,Dypsis_lutescens:6.083344)Dypsis:6.083344,(Howea_belmoreana:6.083344,Howea_forsteriana:6.083344)Howea:6.083344,Ptychosperma_elegans:12.166687,(Rhopalostylis_baueri:6.083344,Rhopalostylis_sapida:6.083344)Rhopalostylis:6.083344,(Roystonea_oleracea:6.083344,Roystonea_regia:6.083344)Roystonea:6.083344,Wodyetia_bifurcata:12.166687)Tribeareceae:12.166626,(Butia_capitata:12.166687,Jubaea_chilensis:12.166687,Jubaeopsis_caffra:12.166687,Parajubaea_cocoides:12.166687,(Syagrus_oleracea:6.083344,Syagrus_romanzoffiana:6.083344)Syagrus:6.083344)Tribecocoseae:12.166626,((Chamaedorea_elegans:6.083344,Chamaedorea_klotzschiana:6.083344,Chamaedorea_seifrizii:6.083344,Chamaedorea_tepejilote:6.083344,Chamaedorea_plumosa:6.083344,Chamaedorea_sp.:6.083344)Chamaedorea:6.083344,Hyophorbe_verschaffeltii:12.166687)Tribehyophorbeae:12.166626)Subfamilyarecoideae:10.814819,Ravenea_rivularis:35.148132)N00515:10.814819,(Caryota_mitis:22.981476,Caryota_urens:22.981476,Caryota_obtusa:22.981476)Caryota:22.981476,((Bismarckia_nobilis:16.222229,Borassus_aethiopum:16.222229,(Hyphaene_coriacea:8.111115,Hyphaene_petersiana:8.111115)Hyphaene:8.111115)Tribeborasseae:16.222229,((Brahea_armata:8.111115,Brahea_brandegeei:8.111115,Brahea_edulis:8.111115)Brahea:8.111115,Chamaerops_humilis:16.222229,Coccothrinax_miraguama:16.222229,(Livistona_australis:8.111115,Livistona_chinensis:8.111115,Livistona_decora:8.111115)Livistona:8.111115,Pritchardia_remota:16.222229,Rhapidophyllum_hystrix:16.222229,Rhapis_excelsa:16.222229,(Sabal_sp.:8.111115,Sabal_palmetto:8.111115)Sabal:8.111115,(Trachycarpus_fortunei:8.111115,Trachycarpus_takil:8.111115)Trachycarpus:8.111115,Trithrinax_sp.:16.222229,(Washingtonia_filifera:8.111115,Washingtonia_robusta:8.111115)Washingtonia:8.111115)Tribecorypheae:16.222229,(Phoenix_canariensis:16.222229,Phoenix_dactylifera:16.222229,Phoenix_loureiroi:16.222229,Phoenix_reclinata:16.222229,Phoenix_roebelenii:16.222229,Phoenix_rupicola:16.222229,Phoenix_sylvestris:16.222229)Phoenix:16.222229)Subfamilycoryphoideae:13.518494)N00516:27.037048,Raphia_australis:73.000000)Arecaceae:19.822205,(Arundo_donax:71.472229,((((Bambusa_sp.:13.932205,Bambusa_oldhamii:13.932205,Bambusa_multiplex:13.932205)Bambusa:13.932205,Phyllostachys_aurea:27.864410)N01272:6.966095,Oxytenanthera_abyssinica:34.830505)N01286:17.415283,Thamnocalamus_tessellatus:52.245789)N01297:19.226440)N01318:21.349976,((Ensete_ventricosum:15.500000,Musa_acuminata:15.500000)Musaceae:15.500000,(Ravenala_madagascariensis:20.666666,(Strelitzia_alba:10.333333,Strelitzia_caudata:10.333333,Strelitzia_nicolai:10.333333)Strelitzia:10.333333)Strelitziaceae:10.333333)N00506:61.822205)Commelinids:19.822235)N01352:41.985199)N01490:3.814819,(((((Annona_cherimola:25.111105,Annona_senegalensis:25.111105)Annona:25.111105,(Artabotrys_brachypetalus:25.111105,Artabotrys_monteiroae:25.111105)Artabotrys:25.111105,Friesodielsia_obovata:50.222210,Hexalobus_monopetalus:50.222210,Monanthotaxis_caffra:50.222210,Monodora_junodii:50.222210,(Uvaria_caffra:25.111105,Uvaria_gracilipes:25.111105,Uvaria_lucida:25.111105)Uvaria:25.111105,(Xylopia_odoratissima:25.111105,Xylopia_parviflora:25.111105)Xylopia:25.111105)Annonaceae:25.111105,(Liriodendron_tulipifera:50.222210,(Magnolia_acuminata:25.111105,Magnolia_sp.:25.111105,Magnolia_brooklynensis:25.111105,Magnolia_champaca:25.111105,Magnolia_compressa:25.111105,Magnolia_cylindrica:25.111105,Magnolia_delavayi:25.111105,Magnolia_denudata:25.111105,Magnolia_doltsopa:25.111105,Magnolia_figo:25.111105,Magnolia_foveolata:25.111105,Magnolia_grandiflora:25.111105,Magnolia_grandis:25.111105,Magnolia_guatemalensis:25.111105,Magnolia_hodgsonii:25.111105,Magnolia_liliiflora:25.111105,Magnolia_loebneri:25.111105,Magnolia_pacifica:25.111105,Magnolia_sharpii:25.111105,Magnolia_soulangeana:25.111105,Magnolia_sprengeri:25.111105,Magnolia_stellata:25.111105,Magnolia_tamaulipana:25.111105,Magnolia_veitchii:25.111105,Magnolia_virginiana:25.111105,Magnolia_yunnanensis:25.111105)Magnolia:25.111105,Michelia_alba:50.222210)Magnoliaceae:25.111105)N01498:54.916687,(((Beilschmiedia_miersii:20.812500,((Cinnamomum_camphora:6.937500,Cinnamomum_glanduliferum:6.937500,Cinnamomum_japonicum:6.937500)Cinnamomum:6.937500,(Cryptocarya_angustifolia:6.937500,Cryptocarya_latifolia:6.937500,Cryptocarya_liebertiana:6.937500,Cryptocarya_myrtifolia:6.937500,Cryptocarya_rubra:6.937500,Cryptocarya_transvaalensis:6.937500,Cryptocarya_woodii:6.937500,Cryptocarya_wyliei:6.937500)Cryptocarya:6.937500):6.937500,Laurus_nobilis:20.812500,Machilus_thunbergii:20.812500,Neolitsea_sericea:20.812500,Nothaphoebe_sp.:20.812500,(Ocotea_bullata:10.406250,Ocotea_kenyensis:10.406250)Ocotea:10.406250,(Persea_americana:10.406250,Persea_borbonia:10.406250,Persea_indica:10.406250)Persea:10.406250,Umbellularia_californica:20.812500)Lauraceae:6.937500,(Peumus_boldus:13.875000,Xymalos_monospora:13.875000)Monimiaceae:13.875000)N01491:27.750000,(Gyrocarpus_americanus:27.750000,Hernandia_sp.:27.750000)Hernandiaceae:27.750000)N01492:74.750000)N01499:17.250000,(Piper_capense:139.750000)N01502:7.750000)Magnoliids:10.944458)N01504:139.055542)N01508:27.500000)Seedplants:78.000000,(Cibotium_glaucum:133.714294,((Cyathea_capensis:44.571430,Cyathea_dregei:44.571430)Cyathea:44.571430,Sphaeropteris_cooperi:89.142860)Cyatheaceae:44.571430):269.285706):43.000000;
